# Supplementary material for: BiP Proteins from Symbiodiniaceae: A “Shocking” Story
Source: Microorganisms. 2024 Oct 23;12(11):2126. doi: 10.3390/microorganisms12112126 (PMC11596743; doi:10.3390/microorganisms12112126)
Supplement: Supplementary file 1 [file microorganisms-12-02126-s001.zip]

Archive with 1 entries (1 files):
- microorganisms-3192899-supplementary.xlsx
