# Supplementary material for: BiP Proteins from Symbiodiniaceae: A “Shocking” Story
Source: Microorganisms. 2024 Oct 23;12(11):2126. doi: 10.3390/microorganisms12112126 (PMC11596743; doi:10.3390/microorganisms12112126)
Supplement: Supplementary file 1 [file microorganisms-12-02126-s001.zip › microorganisms-3192899-supplementary.xlsx]

## Sheet: PLACE results
>OP429595.1 [Symbiodinium microadriaticum subsp. microadriaticum binding immunoglobulin protein 1 (bip1)]
CAAGGTACTGGCCAGTGATGCTTCCAATAAGAGAACAGGTCTACAAGTCC
TGCCTGGAGACAGTGAGTGGTCGGGTCTTGACGTCCGGGCAGAAGGAAGA
GCTAGATGCCGTTCGAGGCAGGTGTTCCACGCGTAGACATAGGATGCCAG
CCAACCCGCTTAGCGACGGCTGCGCATGAAGACGCCCTGAACAGATTTCA
TGGAGCTCGAGATGAGCAGCGTGCGGCGACTGCACCTGAAGGCCCTTTCC
GTCAGAGCATCTCCACATGATGCGTTAGTTCCACTGACGCAAAAGCCGAC
ACTTTTCAGAAAGACTGTTTTTTCCGATAAGGCGTTTTGCTGAAGCATAC
AGACGGACGCTGCGAGTCTGCGCTGTGCGTTGACTGTTTTCCAAATCCGA
AGGCCTTTGCATCTACTTACGAGGAGAGCGTCAGAGAAGCGCTCGGTCGA
TCAGGCACGTCACCGCCCAACTGGAGAGTGTTTTTGCGGCAGTCTGCCAC
CAGTCGACTCCTTTGTGCTTAGACATGGCCGTGGAGTGTTGATGGTGATT
TCACATGGCTCTCGTCTTCCAGTTTCTCAAAGACGTACCCATGGACATGA
AGCATCTTGCCAGGGTGTGTGCTGCTCCCAGACATGGCACTCCGTCCGAT
GTGCTCAAGCCTGCAAGGCATTTTTGGTAGAAGCTGAACCTCGAGTGACCatg
717 base pairs
(+) = Current Strand
(-) = Opposite Strand
1 CAAGGTACTGGCCAGTGATGCTTCCAATAAGAGAACAGGTCTACAAGTCC
(-) CURECORECR S000493 5 GTAC
(+) CURECORECR S000493 5 GTAC
(+) CACTFTPPCA1 S000449 6 YACT
(-) CACTFTPPCA1 S000449 14 YACT
(+) GTGANTG10 S000378 15 GTGA
(+) CCAATBOX1 S000030 24 CCAAT
(+) CAATBOX1 S000028 25 CAAT
(-) NODCON2GM S000462 29 CTCTT
(-) OSE2ROOTNODULE S000468 29 CTCTT
51 NTGCCTGGAGACAGTGAGTGGTCGGGTCTTGACGTCCGGGCAGAAGGAAG
(-) PRECONSCRHSP70A S000506 52 SCGAYNRNNNNNNNNNNNNNNNHD
(-) ARFAT S000270 58 TGTCTC
(-) SEBFCONSSTPR10A S000391 58 YTGTCWC
(+) SURECOREATSULTR11 S000499 58 GAGAC
(-) CACTFTPPCA1 S000449 63 YACT
(+) GTGANTG10 S000378 64 GTGA
(-) CACTFTPPCA1 S000449 67 YACT
(-) LTRECOREATCOR15 S000153 71 CCGAC
(+) WBOXATNPR1 S000390 79 TTGAC
(-) HEXMOTIFTAH3H4 S000053 80 ACGTCA
(+) ASF1MOTIFCAMV S000024 80 TGACG
(+) TGACGTVMAMY S000377 80 TGACGT
(+) WRKY71OS S000447 80 TGAC
(-) ACGTCBOX S000131 81 GACGTC
(+) ACGTCBOX S000131 81 GACGTC
(-) ACGTATERD1 S000415 82 ACGT
(+) ACGTATERD1 S000415 82 ACGT
101 ANGCTAGATGCCGTTCGAGGCAGGTGTTCCACGCGTAGACATAGGATGCC
(-) MYBCOREATCYCB1 S000502 111 AACGG
(-) EBOXBNNAPA S000144 121 CANNTG
(-) DPBFCOREDCDC3 S000292 121 ACACNNG
(-) RAV1BAT S000315 121 CACCTG
(-) MYCCONSENSUSAT S000407 121 CANNTG
(+) EBOXBNNAPA S000144 121 CANNTG
(+) MYCCONSENSUSAT S000407 121 CANNTG
(+) ABRERATCAL S000507 130 MACGYGB
(-) CGCGBOXAT S000501 131 VCGCGB
(+) CGCGBOXAT S000501 131 VCGCGB
151 AGNCCAACCCGCTTAGCGACGGCTGCGCATGAAGACGCCCTGAACAGATT
(+) MYBPZM S000179 154 CCWACC
(-) BS1EGCCR S000352 158 AGCGGG
(-) HEXAMERATH4 S000146 167 CCGTCG
(+) CGACGOSAMY3 S000205 167 CGACG
(+) ARR1AT S000454 196 NGATT
201 TCANTGGAGCTCGAGATGAGCAGCGTGCGGCGACTGCACCTGAAGGCCCT
(+) ANAERO2CONSENSUS S000478 219 AGCAGC
(-) EBOXBNNAPA S000144 237 CANNTG
(-) MYCCONSENSUSAT S000407 237 CANNTG
(+) EBOXBNNAPA S000144 237 CANNTG
(+) RAV1BAT S000315 237 CACCTG
(+) MYCCONSENSUSAT S000407 237 CANNTG
(-) SORLIP2AT S000483 245 GGGCC
(-) DOFCOREZM S000265 249 AAAG
251 TTCCNGTCAGAGCATCTCCACATGATGCGTTAGTTCCACTGACGCAAAAG
(-) WBOXNTERF3 S000457 255 TGACY
(-) WBOXNTCHN48 S000508 255 CTGACY
(-) WRKY71OS S000447 256 TGAC
(-) EBOXBNNAPA S000144 269 CANNTG
(-) MYCCONSENSUSAT S000407 269 CANNTG
(-) MYCATERD1 S000413 269 CATGTG
(+) EBOXBNNAPA S000144 269 CANNTG
(+) MYCATRD22 S000174 269 CACATG
(+) MYCCONSENSUSAT S000407 269 CANNTG
(+) MYB1LEPR S000443 279 GTTAGTT
(+) CACTFTPPCA1 S000449 287 YACT
(+) ASF1MOTIFCAMV S000024 290 TGACG
(+) WRKY71OS S000447 290 TGAC
(+) DOFCOREZM S000265 297 AAAG
(+) DRECRTCOREAT S000418 300 RCCGAC
(+) CBFHV S000497 300 RYCGAC
301 CCGACNACTTTTCAGAAAGACTGTTTTTTCCGATAAGGCGTTTTGCTGAA
(+) LTRECOREATCOR15 S000153 301 CCGAC
(-) -300ELEMENT S000122 307 TGHAAARK
(-) DOFCOREZM S000265 308 AAAG
(+) POLLEN1LELAT52 S000245 314 AGAAA
(+) DOFCOREZM S000265 316 AAAG
(+) PYRIMIDINEBOXHVEPB1 S000298 324 TTTTTTCC
(-) GT1CONSENSUS S000198 325 GRWAAW
(-) GT1GMSCAM4 S000453 325 GAAAAA
(-) GT1CONSENSUS S000198 326 GRWAAW
(+) PRECONSCRHSP70A S000506 330 SCGAYNRNNNNNNNNNNNNNNNHD
(+) GATABOX S000039 332 GATA
(+) IBOX S000124 332 GATAAG
(+) IBOXCORE S000199 332 GATAA
(+) IBOXCORENT S000424 332 GATAAGR
(-) CDA1ATCAB2 S000440 338 CAAAACGC
351 GCATACNAGACGGACGCTGCGAGTCTGCGCTGTGCGTTGACTGTTTTCCA
(+) WBOXATNPR1 S000390 387 TTGAC
(+) WBOXHVISO1 S000442 388 TGACT
(+) WRKY71OS S000447 388 TGAC
(+) WBOXNTERF3 S000457 388 TGACY
(-) GT1CONSENSUS S000198 394 GRWAAW
401 AATCCGANAGGCCTTTGCATCTACTTACGAGGAGAGCGTCAGAGAAGCGC
(-) ARR1AT S000454 401 NGATT
(+) PRECONSCRHSP70A S000506 404 SCGAYNRNNNNNNNNNNNNNNNHD
(-) -300ELEMENT S000122 412 TGHAAARK
(-) DOFCOREZM S000265 413 AAAG
(-) PROLAMINBOXOSGLUB1 S000354 413 TGCAAAG
(+) CACTFTPPCA1 S000449 422 YACT
(-) ASF1MOTIFCAMV S000024 437 TGACG
(-) WRKY71OS S000447 438 TGAC
451 TCGGTCGANTCAGGCACGTCACCGCCCAACTGGAGAGTGTTTTTGCGGCA
(+) RHERPATEXPA7 S000512 464 KCACGW
(-) ABRELATERD1 S000414 465 ACGTG
(-) TGACGTVMAMY S000377 466 TGACGT
(-) ACGTATERD1 S000415 466 ACGT
(+) HEXMOTIFTAH3H4 S000053 466 ACGTCA
(+) ACGTATERD1 S000415 466 ACGT
(-) ASF1MOTIFCAMV S000024 467 TGACG
(-) WRKY71OS S000447 468 TGAC
(-) GTGANTG10 S000378 469 GTGA
(-) EBOXBNNAPA S000144 477 CANNTG
(-) MYBCORE S000176 477 CNGTTR
(-) MYCCONSENSUSAT S000407 477 CANNTG
(+) EBOXBNNAPA S000144 477 CANNTG
(+) MYCCONSENSUSAT S000407 477 CANNTG
(+) MYB2CONSENSUSAT S000409 477 YAACKG
(-) CACTFTPPCA1 S000449 486 YACT
(+) SEF4MOTIFGM7S S000103 489 RTTTTTR
501 GTCTGCCACNCAGTCGACTCCTTTGTGCTTAGACATGGCCGTGGAGTGTT
(+) SORLIP1AT S000482 505 GCCAC
(-) CRTDREHVCBF2 S000411 513 GTCGAC
(-) CBFHV S000497 513 RYCGAC
(+) CRTDREHVCBF2 S000411 513 GTCGAC
(+) CBFHV S000497 513 RYCGAC
(-) DOFCOREZM S000265 521 AAAG
(-) CACTFTPPCA1 S000449 545 YACT
(-) RAV1AAT S000314 547 CAACA
551 GATGGTGATTNTCACATGGCTCTCGTCTTCCAGTTTCTCAAAGACGTACC
(+) GTGANTG10 S000378 555 GTGA
(+) ARR1AT S000454 556 NGATT
(-) GTGANTG10 S000378 562 GTGA
(-) EBOXBNNAPA S000144 563 CANNTG
(-) MYCCONSENSUSAT S000407 563 CANNTG
(-) MYCATERD1 S000413 563 CATGTG
(+) EBOXBNNAPA S000144 563 CANNTG
(+) MYCATRD22 S000174 563 CACATG
(+) MYCCONSENSUSAT S000407 563 CANNTG
(-) POLLEN1LELAT52 S000245 584 AGAAA
(+) DOFCOREZM S000265 590 AAAG
(-) ACGTATERD1 S000415 594 ACGT
(+) ACGTATERD1 S000415 594 ACGT
(-) CURECORECR S000493 596 GTAC
(+) CURECORECR S000493 596 GTAC
601 CATGGACATGANAGCATCTTGCCAGGGTGTGTGCTGCTCCCAGACATGGC
(-) ANAERO2CONSENSUS S000478 633 AGCAGC
(+) CACTFTPPCA1 S000449 650 YACT
651 ACTCCGTCCGATNGTGCTCAAGCCTGCAAGGCATTTTTGGTAGAAGCTGA
(+) PALBOXAPC S000137 654 CCGTCC
(-) INTRONLOWER S000086 673 TGCAGG
(+) SEF4MOTIFGM7S S000103 683 RTTTTTR
701 ACCTCGAGTGACCATGN
(-) CACTFTPPCA1 S000449 707 YACT
(+) GTGANTG10 S000378 708 GTGA
(+) WRKY71OS S000447 709 TGAC
(+) WBOXNTERF3 S000457 709 TGACY
Factor or Site Name Loc.(Str.) Signal Sequence SITE #
____________________________________________________________________________
CURECORECR 5 (-) GTAC S000493
CURECORECR 5 (+) GTAC S000493
CACTFTPPCA1 6 (+) YACT S000449
CACTFTPPCA1 14 (-) YACT S000449
GTGANTG10 15 (+) GTGA S000378
CCAATBOX1 24 (+) CCAAT S000030
CAATBOX1 25 (+) CAAT S000028
NODCON2GM 29 (-) CTCTT S000462
OSE2ROOTNODULE 29 (-) CTCTT S000468
PRECONSCRHSP70A 52 (-) SCGAYNRNNNNNNNNNNNNNNNHD S000506
ARFAT 58 (-) TGTCTC S000270
SEBFCONSSTPR10A 58 (-) YTGTCWC S000391
SURECOREATSULTR11 58 (+) GAGAC S000499
CACTFTPPCA1 63 (-) YACT S000449
GTGANTG10 64 (+) GTGA S000378
CACTFTPPCA1 67 (-) YACT S000449
LTRECOREATCOR15 71 (-) CCGAC S000153
WBOXATNPR1 79 (+) TTGAC S000390
HEXMOTIFTAH3H4 80 (-) ACGTCA S000053
ASF1MOTIFCAMV 80 (+) TGACG S000024
TGACGTVMAMY 80 (+) TGACGT S000377
WRKY71OS 80 (+) TGAC S000447
ACGTCBOX 81 (-) GACGTC S000131
ACGTCBOX 81 (+) GACGTC S000131
ACGTATERD1 82 (-) ACGT S000415
ACGTATERD1 82 (+) ACGT S000415
MYBCOREATCYCB1 111 (-) AACGG S000502
EBOXBNNAPA 121 (-) CANNTG S000144
DPBFCOREDCDC3 121 (-) ACACNNG S000292
RAV1BAT 121 (-) CACCTG S000315
MYCCONSENSUSAT 121 (-) CANNTG S000407
EBOXBNNAPA 121 (+) CANNTG S000144
MYCCONSENSUSAT 121 (+) CANNTG S000407
ABRERATCAL 130 (+) MACGYGB S000507
CGCGBOXAT 131 (-) VCGCGB S000501
CGCGBOXAT 131 (+) VCGCGB S000501
MYBPZM 154 (+) CCWACC S000179
BS1EGCCR 158 (-) AGCGGG S000352
HEXAMERATH4 167 (-) CCGTCG S000146
CGACGOSAMY3 167 (+) CGACG S000205
ARR1AT 196 (+) NGATT S000454
ANAERO2CONSENSUS 219 (+) AGCAGC S000478
EBOXBNNAPA 237 (-) CANNTG S000144
MYCCONSENSUSAT 237 (-) CANNTG S000407
EBOXBNNAPA 237 (+) CANNTG S000144
RAV1BAT 237 (+) CACCTG S000315
MYCCONSENSUSAT 237 (+) CANNTG S000407
SORLIP2AT 245 (-) GGGCC S000483
DOFCOREZM 249 (-) AAAG S000265
WBOXNTERF3 255 (-) TGACY S000457
WBOXNTCHN48 255 (-) CTGACY S000508
WRKY71OS 256 (-) TGAC S000447
EBOXBNNAPA 269 (-) CANNTG S000144
MYCCONSENSUSAT 269 (-) CANNTG S000407
MYCATERD1 269 (-) CATGTG S000413
EBOXBNNAPA 269 (+) CANNTG S000144
MYCATRD22 269 (+) CACATG S000174
MYCCONSENSUSAT 269 (+) CANNTG S000407
MYB1LEPR 279 (+) GTTAGTT S000443
CACTFTPPCA1 287 (+) YACT S000449
ASF1MOTIFCAMV 290 (+) TGACG S000024
WRKY71OS 290 (+) TGAC S000447
DOFCOREZM 297 (+) AAAG S000265
DRECRTCOREAT 300 (+) RCCGAC S000418
CBFHV 300 (+) RYCGAC S000497
LTRECOREATCOR15 301 (+) CCGAC S000153
-300ELEMENT 307 (-) TGHAAARK S000122
DOFCOREZM 308 (-) AAAG S000265
POLLEN1LELAT52 314 (+) AGAAA S000245
DOFCOREZM 316 (+) AAAG S000265
PYRIMIDINEBOXHVEPB1 324 (+) TTTTTTCC S000298
GT1CONSENSUS 325 (-) GRWAAW S000198
GT1GMSCAM4 325 (-) GAAAAA S000453
GT1CONSENSUS 326 (-) GRWAAW S000198
PRECONSCRHSP70A 330 (+) SCGAYNRNNNNNNNNNNNNNNNHD S000506
GATABOX 332 (+) GATA S000039
IBOX 332 (+) GATAAG S000124
IBOXCORE 332 (+) GATAA S000199
IBOXCORENT 332 (+) GATAAGR S000424
CDA1ATCAB2 338 (-) CAAAACGC S000440
WBOXATNPR1 387 (+) TTGAC S000390
WBOXHVISO1 388 (+) TGACT S000442
WRKY71OS 388 (+) TGAC S000447
WBOXNTERF3 388 (+) TGACY S000457
GT1CONSENSUS 394 (-) GRWAAW S000198
ARR1AT 401 (-) NGATT S000454
PRECONSCRHSP70A 404 (+) SCGAYNRNNNNNNNNNNNNNNNHD S000506
-300ELEMENT 412 (-) TGHAAARK S000122
DOFCOREZM 413 (-) AAAG S000265
PROLAMINBOXOSGLUB1 413 (-) TGCAAAG S000354
CACTFTPPCA1 422 (+) YACT S000449
ASF1MOTIFCAMV 437 (-) TGACG S000024
WRKY71OS 438 (-) TGAC S000447
RHERPATEXPA7 464 (+) KCACGW S000512
ABRELATERD1 465 (-) ACGTG S000414
TGACGTVMAMY 466 (-) TGACGT S000377
ACGTATERD1 466 (-) ACGT S000415
HEXMOTIFTAH3H4 466 (+) ACGTCA S000053
ACGTATERD1 466 (+) ACGT S000415
ASF1MOTIFCAMV 467 (-) TGACG S000024
WRKY71OS 468 (-) TGAC S000447
GTGANTG10 469 (-) GTGA S000378
EBOXBNNAPA 477 (-) CANNTG S000144
MYBCORE 477 (-) CNGTTR S000176
MYCCONSENSUSAT 477 (-) CANNTG S000407
EBOXBNNAPA 477 (+) CANNTG S000144
MYCCONSENSUSAT 477 (+) CANNTG S000407
MYB2CONSENSUSAT 477 (+) YAACKG S000409
CACTFTPPCA1 486 (-) YACT S000449
SEF4MOTIFGM7S 489 (+) RTTTTTR S000103
SORLIP1AT 505 (+) GCCAC S000482
CRTDREHVCBF2 513 (-) GTCGAC S000411
CBFHV 513 (-) RYCGAC S000497
CRTDREHVCBF2 513 (+) GTCGAC S000411
CBFHV 513 (+) RYCGAC S000497
DOFCOREZM 521 (-) AAAG S000265
CACTFTPPCA1 545 (-) YACT S000449
RAV1AAT 547 (-) CAACA S000314
GTGANTG10 555 (+) GTGA S000378
ARR1AT 556 (+) NGATT S000454
GTGANTG10 562 (-) GTGA S000378
EBOXBNNAPA 563 (-) CANNTG S000144
MYCCONSENSUSAT 563 (-) CANNTG S000407
MYCATERD1 563 (-) CATGTG S000413
EBOXBNNAPA 563 (+) CANNTG S000144
MYCATRD22 563 (+) CACATG S000174
MYCCONSENSUSAT 563 (+) CANNTG S000407
POLLEN1LELAT52 584 (-) AGAAA S000245
DOFCOREZM 590 (+) AAAG S000265
ACGTATERD1 594 (-) ACGT S000415
ACGTATERD1 594 (+) ACGT S000415
CURECORECR 596 (-) GTAC S000493
CURECORECR 596 (+) GTAC S000493
ANAERO2CONSENSUS 633 (-) AGCAGC S000478
CACTFTPPCA1 650 (+) YACT S000449
PALBOXAPC 654 (+) CCGTCC S000137
INTRONLOWER 673 (-) TGCAGG S000086
SEF4MOTIFGM7S 683 (+) RTTTTTR S000103
CACTFTPPCA1 707 (-) YACT S000449
GTGANTG10 708 (+) GTGA S000378
WRKY71OS 709 (+) TGAC S000447
WBOXNTERF3 709 (+) TGACY S000457
//
>CAE7227403.1 BIP5 [Symbiodinium sp. CCMP2592]
gatgtgcgatgcatgcccctgcaggtgactttcgagatcgactcgaacggcatcctcaatgtgggcgcagaggacaaggg
caccggcaagagcgagaagattaccatcacaaacgacaagggcaggctgaccgaagagcagatcgagaagatgattcgcg
aagccgaggagttcgcggatgaggacaagaaggtcaaggagcgcgtggacgccaagaacgctttcgacggctacatccac
tctatgcgatctgccacagagggctctggagacaacaagggcctcagtgagaagatggactccgatgagaaggagaagat
cctggatgccctgaaggacggccagtcttggctggactccaaccctgaggcagatgccgaggagatcaaggagaagcaca
aggaggtcgagggcatttgcgcgcccatcgtctccaagtactacggcggcggtggtgccggcggtgctggcggcgcagat
gacgacgaggaggaggcacacgacgagctctaattcaccactgccgtctcgacatgagacttgtatatagatagttcgat
agcgcttttagtgttagccgccatctccgaataaactggctttgcagccaaaaaacggttggcaaaggccgaaggtcttc
tgcctgacgcccgagtgtaaaaggtgatgctgtcgcatagagtggttcaaccaagccacagactcctgagagcacactgc
tttaaggcaagctggatgctacgtcctgaggcggtatcgttgcaaccacatcctcgctggcactggccaagcagcagccg
aaagccctgtaccccaagtcgtagataccttttgattggccggattcATG
861 base pairs
(+) = Current Strand
(-) = Opposite Strand
1 GATGTGCGATGCATGCCCCTGCAGGTGACTTTCGAGATCGACTCGAACGG
(-) RYREPEATLEGUMINBOX S000100 9 CATGCAY
(-) RYREPEATGMGY2 S000105 9 CATGCAT
(-) RYREPEATBNNAPA S000264 10 CATGCA
(-) INTRONLOWER S000086 18 TGCAGG
(+) INTRONLOWER S000086 20 TGCAGG
(-) EBOXBNNAPA S000144 22 CANNTG
(-) RAV1BAT S000315 22 CACCTG
(-) MYCCONSENSUSAT S000407 22 CANNTG
(+) EBOXBNNAPA S000144 22 CANNTG
(+) MYCCONSENSUSAT S000407 22 CANNTG
(+) GTGANTG10 S000378 25 GTGA
(+) WBOXHVISO1 S000442 26 TGACT
(+) WRKY71OS S000447 26 TGAC
(+) WBOXNTERF3 S000457 26 TGACY
(+) EECCRCAH1 S000494 27 GANTTNC
(-) DOFCOREZM S000265 29 AAAG
(+) CBFHV S000497 37 RYCGAC
(+) MYBCOREATCYCB1 S000502 46 AACGG
51 CATCCTCAATGTGGGCGCAGAGGACAAGGGNCACCGGCAAGAGCGAGAAG
(+) CAATBOX1 S000028 57 CAAT
(-) NODCON2GM S000462 89 CTCTT
(-) OSE2ROOTNODULE S000468 89 CTCTT
(+) ARR1AT S000454 99 NGATT
101 ATTACCATCACAAACGACAAGGGCAGGCTGACCGAAGAGCAGATCGAGAA
(-) GT1CONSENSUS S000198 101 GRWAAW
(-) S1FBOXSORPS1L21 S000223 103 ATGGTA
(-) GTGANTG10 S000378 108 GTGA
(+) WBOXNTCHN48 S000508 128 CTGACY
(+) WRKY71OS S000447 129 TGAC
(+) WBOXNTERF3 S000457 129 TGACY
(-) NODCON2GM S000462 135 CTCTT
(-) OSE2ROOTNODULE S000468 135 CTCTT
151 GATGATTCGCGNAAGCCGAGGAGTTCGCGGATGAGGACAAGAAGGTCAAG
(+) ARR1AT S000454 153 NGATT
(+) E2FCONSENSUS S000476 155 WTTSSCSS
(+) QELEMENTZMZM13 S000254 193 AGGTCA
(-) ELRECOREPCRP1 S000142 194 TTGACC
(-) WBOXNTERF3 S000457 194 TGACY
(-) WBOXATNPR1 S000390 195 TTGAC
(-) WRKY71OS S000447 195 TGAC
201 GAGCGCGTGGACGCCAAGAACGCTTTCGACGGCTACATCCACNTCTATGC
(-) CGCGBOXAT S000501 203 VCGCGB
(-) ABRERATCAL S000507 203 MACGYGB
(+) CGCGBOXAT S000501 203 VCGCGB
(-) DOFCOREZM S000265 223 AAAG
(-) HEXAMERATH4 S000146 227 CCGTCG
(+) CGACGOSAMY3 S000205 227 CGACG
251 GATCTGCCACAGAGGGCTCTGGAGACAACAAGGGCCTCAGTGAGAAGATG
(+) SORLIP1AT S000482 256 GCCAC
(-) ARFAT S000270 272 TGTCTC
(-) SEBFCONSSTPR10A S000391 272 YTGTCWC
(+) SURECOREATSULTR11 S000499 272 GAGAC
(+) RAV1AAT S000314 276 CAACA
(+) SORLIP2AT S000483 282 GGGCC
(-) CACTFTPPCA1 S000449 289 YACT
(+) GTGANTG10 S000378 290 GTGA
301 GACTCCGATGAGAAGGAGAAGATNCCTGGATGCCCTGAAGGACGGCCAGT
(+) PRECONSCRHSP70A S000506 305 SCGAYNRNNNNNNNNNNNNNNNHD
(-) PALBOXAPC S000137 340 CCGTCC
351 CTTGGCTGGACTCCAACCCTGAGGCAGATGCCGAGGAGATCAAGGAGAAG
(+) MYBPZM S000179 363 CCWACC
(-) EBOXBNNAPA S000144 375 CANNTG
(-) MYCCONSENSUSAT S000407 375 CANNTG
(+) EBOXBNNAPA S000144 375 CANNTG
(+) MYCCONSENSUSAT S000407 375 CANNTG
401 CACANAGGAGGTCGAGGGCATTTGCGCGCCCATCGTCTCCAAGTACTACG
(-) EBOXBNNAPA S000144 419 CANNTG
(-) MYCCONSENSUSAT S000407 419 CANNTG
(+) EBOXBNNAPA S000144 419 CANNTG
(+) MYCCONSENSUSAT S000407 419 CANNTG
(-) CGCGBOXAT S000501 424 VCGCGB
(+) CGCGBOXAT S000501 424 VCGCGB
(-) SURECOREATSULTR11 S000499 435 GAGAC
(-) CACTFTPPCA1 S000449 442 YACT
(-) CURECORECR S000493 443 GTAC
(+) CURECORECR S000493 443 GTAC
(+) CACTFTPPCA1 S000449 444 YACT
(-) GCCCORE S000430 450 GCCGCC
451 GCGGCGGTGGTGCCGGCGGTGCTGGCGGCGCAGATNGACGACGAGGAGGA
(-) GCCCORE S000430 474 GCCGCC
(+) CGACGOSAMY3 S000205 489 CGACG
501 GGCACACGACGAGCTCTAATTCACCACTGCCGTCTCGACATGAGACTTGT
(+) CGACGOSAMY3 S000205 507 CGACG
(-) GTGANTG10 S000378 521 GTGA
(+) CACTFTPPCA1 S000449 525 YACT
(-) SURECOREATSULTR11 S000499 532 GAGAC
(+) SURECOREATSULTR11 S000499 542 GAGAC
551 ATATAGATAGTTCGATNAGCGCTTTTAGTGTTAGCCGCCATCTCCGAATA
(+) GATABOX S000039 556 GATA
(-) DOFCOREZM S000265 572 AAAG
(-) CACTFTPPCA1 S000449 577 YACT
(-) CANBNNAPA S000148 578 CNAACAC
(+) AGCBOXNPGLB S000232 583 AGCCGCC
(+) GCCCORE S000430 584 GCCGCC
(+) POLASIG1 S000080 597 AATAAA
601 AACTGGCTTTGCAGCCAAAAAACGGTTGGCAAAGGCCGAAGGTCTTCNTG
(-) DOFCOREZM S000265 607 AAAG
(-) PROLAMINBOXOSGLUB1 S000354 607 TGCAAAG
(+) MYBCOREATCYCB1 S000502 621 AACGG
(+) MYBCORE S000176 623 CNGTTR
(-) MYBPZM S000179 624 CCWACC
(+) DOFCOREZM S000265 631 AAAG
651 CCTGACGCCCGAGTGTAAAAGGTGATGCTGTCGCATAGAGTGGTTCAACC
(+) ASF1MOTIFCAMV S000024 653 TGACG
(+) WRKY71OS S000447 653 TGAC
(-) DPBFCOREDCDC3 S000292 660 ACACNNG
(-) CACTFTPPCA1 S000449 662 YACT
(+) -300ELEMENT S000122 664 TGHAAARK
(-) PYRIMIDINEBOXOSRAMY1A S000259 667 CCTTTT
(+) DOFCOREZM S000265 668 AAAG
(+) GTGANTG10 S000378 672 GTGA
(-) CACTFTPPCA1 S000449 689 YACT
(+) REALPHALGLHCB21 S000362 697 AACCAA
701 AAGCCACAGACTCCTGAGAGCACACTGCNTTTAAGGCAAGCTGGATGCTA
(+) SORLIP1AT S000482 703 GCCAC
(+) CACTFTPPCA1 S000449 723 YACT
(-) ACGTATERD1 S000415 750 ACGT
(+) ACGTATERD1 S000415 750 ACGT
751 CGTCCTGAGGCGGTATCGTTGCAACCACATCCTCGCTGGCACTGGCCAAG
(-) GATABOX S000039 764 GATA
(+) CIACADIANLELHC S000252 772 CAANNNNATC
(+) CACTFTPPCA1 S000449 790 YACT
(+) ANAERO2CONSENSUS S000478 799 AGCAGC
801 CAGCAGCCGNAAAGCCCTGTACCCCAAGTCGTAGATACCTTTTGATTGGC
(+) ANAERO2CONSENSUS S000478 802 AGCAGC
(+) DOFCOREZM S000265 811 AAAG
(-) CURECORECR S000493 819 GTAC
(+) CURECORECR S000493 819 GTAC
(+) GATABOX S000039 834 GATA
(+) PYRIMIDINEBOXOSRAMY1A S000259 838 CCTTTT
(-) DOFCOREZM S000265 839 AAAG
(+) ARR1AT S000454 843 NGATT
(-) CAATBOX1 S000028 845 CAAT
(-) CCAATBOX1 S000030 845 CCAAT
(+) E2FCONSENSUS S000476 845 WTTSSCSS
851 CGGATTCATGN
(+) ARR1AT S000454 852 NGATT
Factor or Site Name Loc.(Str.) Signal Sequence SITE #
____________________________________________________________________________
RYREPEATLEGUMINBOX 9 (-) CATGCAY S000100
RYREPEATGMGY2 9 (-) CATGCAT S000105
RYREPEATBNNAPA 10 (-) CATGCA S000264
INTRONLOWER 18 (-) TGCAGG S000086
INTRONLOWER 20 (+) TGCAGG S000086
EBOXBNNAPA 22 (-) CANNTG S000144
RAV1BAT 22 (-) CACCTG S000315
MYCCONSENSUSAT 22 (-) CANNTG S000407
EBOXBNNAPA 22 (+) CANNTG S000144
MYCCONSENSUSAT 22 (+) CANNTG S000407
GTGANTG10 25 (+) GTGA S000378
WBOXHVISO1 26 (+) TGACT S000442
WRKY71OS 26 (+) TGAC S000447
WBOXNTERF3 26 (+) TGACY S000457
EECCRCAH1 27 (+) GANTTNC S000494
DOFCOREZM 29 (-) AAAG S000265
CBFHV 37 (+) RYCGAC S000497
MYBCOREATCYCB1 46 (+) AACGG S000502
CAATBOX1 57 (+) CAAT S000028
NODCON2GM 89 (-) CTCTT S000462
OSE2ROOTNODULE 89 (-) CTCTT S000468
ARR1AT 99 (+) NGATT S000454
GT1CONSENSUS 101 (-) GRWAAW S000198
S1FBOXSORPS1L21 103 (-) ATGGTA S000223
GTGANTG10 108 (-) GTGA S000378
WBOXNTCHN48 128 (+) CTGACY S000508
WRKY71OS 129 (+) TGAC S000447
WBOXNTERF3 129 (+) TGACY S000457
NODCON2GM 135 (-) CTCTT S000462
OSE2ROOTNODULE 135 (-) CTCTT S000468
ARR1AT 153 (+) NGATT S000454
E2FCONSENSUS 155 (+) WTTSSCSS S000476
QELEMENTZMZM13 193 (+) AGGTCA S000254
ELRECOREPCRP1 194 (-) TTGACC S000142
WBOXNTERF3 194 (-) TGACY S000457
WBOXATNPR1 195 (-) TTGAC S000390
WRKY71OS 195 (-) TGAC S000447
CGCGBOXAT 203 (-) VCGCGB S000501
ABRERATCAL 203 (-) MACGYGB S000507
CGCGBOXAT 203 (+) VCGCGB S000501
DOFCOREZM 223 (-) AAAG S000265
HEXAMERATH4 227 (-) CCGTCG S000146
CGACGOSAMY3 227 (+) CGACG S000205
SORLIP1AT 256 (+) GCCAC S000482
ARFAT 272 (-) TGTCTC S000270
SEBFCONSSTPR10A 272 (-) YTGTCWC S000391
SURECOREATSULTR11 272 (+) GAGAC S000499
RAV1AAT 276 (+) CAACA S000314
SORLIP2AT 282 (+) GGGCC S000483
CACTFTPPCA1 289 (-) YACT S000449
GTGANTG10 290 (+) GTGA S000378
PRECONSCRHSP70A 305 (+) SCGAYNRNNNNNNNNNNNNNNNHD S000506
PALBOXAPC 340 (-) CCGTCC S000137
MYBPZM 363 (+) CCWACC S000179
EBOXBNNAPA 375 (-) CANNTG S000144
MYCCONSENSUSAT 375 (-) CANNTG S000407
EBOXBNNAPA 375 (+) CANNTG S000144
MYCCONSENSUSAT 375 (+) CANNTG S000407
EBOXBNNAPA 419 (-) CANNTG S000144
MYCCONSENSUSAT 419 (-) CANNTG S000407
EBOXBNNAPA 419 (+) CANNTG S000144
MYCCONSENSUSAT 419 (+) CANNTG S000407
CGCGBOXAT 424 (-) VCGCGB S000501
CGCGBOXAT 424 (+) VCGCGB S000501
SURECOREATSULTR11 435 (-) GAGAC S000499
CACTFTPPCA1 442 (-) YACT S000449
CURECORECR 443 (-) GTAC S000493
CURECORECR 443 (+) GTAC S000493
CACTFTPPCA1 444 (+) YACT S000449
GCCCORE 450 (-) GCCGCC S000430
GCCCORE 474 (-) GCCGCC S000430
CGACGOSAMY3 489 (+) CGACG S000205
CGACGOSAMY3 507 (+) CGACG S000205
GTGANTG10 521 (-) GTGA S000378
CACTFTPPCA1 525 (+) YACT S000449
SURECOREATSULTR11 532 (-) GAGAC S000499
SURECOREATSULTR11 542 (+) GAGAC S000499
GATABOX 556 (+) GATA S000039
DOFCOREZM 572 (-) AAAG S000265
CACTFTPPCA1 577 (-) YACT S000449
CANBNNAPA 578 (-) CNAACAC S000148
AGCBOXNPGLB 583 (+) AGCCGCC S000232
GCCCORE 584 (+) GCCGCC S000430
POLASIG1 597 (+) AATAAA S000080
DOFCOREZM 607 (-) AAAG S000265
PROLAMINBOXOSGLUB1 607 (-) TGCAAAG S000354
MYBCOREATCYCB1 621 (+) AACGG S000502
MYBCORE 623 (+) CNGTTR S000176
MYBPZM 624 (-) CCWACC S000179
DOFCOREZM 631 (+) AAAG S000265
ASF1MOTIFCAMV 653 (+) TGACG S000024
WRKY71OS 653 (+) TGAC S000447
DPBFCOREDCDC3 660 (-) ACACNNG S000292
CACTFTPPCA1 662 (-) YACT S000449
-300ELEMENT 664 (+) TGHAAARK S000122
PYRIMIDINEBOXOSRAMY1A 667 (-) CCTTTT S000259
DOFCOREZM 668 (+) AAAG S000265
GTGANTG10 672 (+) GTGA S000378
CACTFTPPCA1 689 (-) YACT S000449
REALPHALGLHCB21 697 (+) AACCAA S000362
SORLIP1AT 703 (+) GCCAC S000482
CACTFTPPCA1 723 (+) YACT S000449
ACGTATERD1 750 (-) ACGT S000415
ACGTATERD1 750 (+) ACGT S000415
GATABOX 764 (-) GATA S000039
CIACADIANLELHC 772 (+) CAANNNNATC S000252
CACTFTPPCA1 790 (+) YACT S000449
ANAERO2CONSENSUS 799 (+) AGCAGC S000478
ANAERO2CONSENSUS 802 (+) AGCAGC S000478
DOFCOREZM 811 (+) AAAG S000265
CURECORECR 819 (-) GTAC S000493
CURECORECR 819 (+) GTAC S000493
GATABOX 834 (+) GATA S000039
PYRIMIDINEBOXOSRAMY1A 838 (+) CCTTTT S000259
DOFCOREZM 839 (-) AAAG S000265
ARR1AT 843 (+) NGATT S000454
CAATBOX1 845 (-) CAAT S000028
CCAATBOX1 845 (-) CCAAT S000030
E2FCONSENSUS 845 (+) WTTSSCSS S000476
ARR1AT 852 (+) NGATT S000454
//
>OLP91134.1 BIP5 [Symbiodinium microadriaticum]
aacggtacaaaaccaacactggcgatgaataaagttggtgccgagacacatgaaggagttctgcagctgcgggacaaagc
agcctcagccgcctttgccgccgtttcaggtccaattcttcagaaggattccaccgtggcagcagagaagctgaaggagt
tctcgtcaaagctggcatctcgcggagaggaaatcggcctctccagcgcttcgaccttcacctgtgtccgacaggcactg
caggagattctgcggtccatgtacaacgtggcctgcaaggaagcgcgtacaagtgccacgaaggctttggggaccatgga
tgaggggtgccgtgttggggagtgtgcgcagcttcctgaccagatgatggctttgaccaaagcttcggacaccatgctga
agcagatgctggccagctcctctggcaagtatttcttcacagcagaacacattcagctcaggttgtacggcctttacctt
gagcgctccttgaagggtgaggcgcctgcttccgatccagatcaattcgccagcattcttgagctttcggaggaagatgc
ggaagctgccagagtcgagacttgcaggagcctcggatctgatgaacatgtcctcgttttccttccactgctctatgagg
atgagaagagcaagttggcggagatgaagcctgatctgagcgatgagatggccaagttccgcttgcccctcagcgcagtg
gaggagacggccatggaggtctacaagtcctgcctggagacagtgagtggtcgggtcttgacgtccgggcagaaggaaga
gctagatgccgttcgagatttcatggagctcgagatgagcagcgtgcggcgactgcacctgaaggccctttccgtcagag
catttttggtagaagctgaacctcgagtgaccATG
927 base pairs
(+) = Current Strand
(-) = Opposite Strand
1 AACGGTACAAAACCAACACTGGCGATGAATAAAGTTGGTGCCGAGACACA
(+) MYBCOREATCYCB1 S000502 1 AACGG
(-) CURECORECR S000493 5 GTAC
(+) CURECORECR S000493 5 GTAC
(+) MYB1AT S000408 10 WAACCA
(+) REALPHALGLHCB21 S000362 11 AACCAA
(+) CANBNNAPA S000148 13 CNAACAC
(+) RAV1AAT S000314 14 CAACA
(+) DPBFCOREDCDC3 S000292 16 ACACNNG
(+) CACTFTPPCA1 S000449 17 YACT
(+) PRECONSCRHSP70A S000506 22 SCGAYNRNNNNNNNNNNNNNNNHD
(+) POLASIG1 S000080 28 AATAAA
(-) NTBBF1ARROLB S000273 30 ACTTTA
(+) TAAAGSTKST1 S000387 30 TAAAG
(+) DOFCOREZM S000265 31 AAAG
(-) ARFAT S000270 43 TGTCTC
(+) SURECOREATSULTR11 S000499 43 GAGAC
(+) DPBFCOREDCDC3 S000292 46 ACACNNG
(-) EBOXBNNAPA S000144 47 CANNTG
(-) MYCCONSENSUSAT S000407 47 CANNTG
(-) MYCATERD1 S000413 47 CATGTG
(+) EBOXBNNAPA S000144 47 CANNTG
(+) MYCATRD22 S000174 47 CACATG
(+) MYCCONSENSUSAT S000407 47 CANNTG
51 TGAAGGAGTTCTGCAGCTGCGGGACAAAGCNAGCCTCAGCCGCCTTTGCC
(-) EBOXBNNAPA S000144 64 CANNTG
(-) MYCCONSENSUSAT S000407 64 CANNTG
(+) EBOXBNNAPA S000144 64 CANNTG
(+) MYCCONSENSUSAT S000407 64 CANNTG
(+) DOFCOREZM S000265 76 AAAG
(+) AGCBOXNPGLB S000232 88 AGCCGCC
(+) GCCCORE S000430 89 GCCGCC
(-) DOFCOREZM S000265 94 AAAG
(-) E2FBNTRNR S000367 95 GCGGCAAA
(+) E2FCONSENSUS S000476 95 WTTSSCSS
(+) GCCCORE S000430 98 GCCGCC
101 GCCGTTTCAGGTCCAATTCTTCAGAAGGATTCCACCGTGGCAGCAGAGAA
(-) MYBCOREATCYCB1 S000502 102 AACGG
(+) CCAATBOX1 S000030 113 CCAAT
(+) CAATBOX1 S000028 114 CAAT
(+) ARR1AT S000454 127 NGATT
(-) SORLIP1AT S000482 137 GCCAC
151 GCTGAAGGAGTNTCTCGTCAAAGCTGGCATCTCGCGGAGAGGAAATCGGC
(-) ASF1MOTIFCAMV S000024 166 TGACG
(-) WBOXATNPR1 S000390 167 TTGAC
(-) WRKY71OS S000447 167 TGAC
(+) DOFCOREZM S000265 170 AAAG
(-) EECCRCAH1 S000494 191 GANTTNC
(+) GT1CONSENSUS S000198 191 GRWAAW
(-) ARR1AT S000454 194 NGATT
201 CTCTCCAGCGCTTCGACCTTCACCTGTGTCCGACAGGCACTGNCAGGAGA
(-) GTGANTG10 S000378 220 GTGA
(-) EBOXBNNAPA S000144 221 CANNTG
(-) MYCCONSENSUSAT S000407 221 CANNTG
(+) EBOXBNNAPA S000144 221 CANNTG
(+) RAV1BAT S000315 221 CACCTG
(+) MYCCONSENSUSAT S000407 221 CANNTG
(-) DPBFCOREDCDC3 S000292 223 ACACNNG
(+) LTRECOREATCOR15 S000153 230 CCGAC
(+) CACTFTPPCA1 S000449 238 YACT
(+) ARR1AT S000454 248 NGATT
251 TTCTGCGGTCCATGTACAACGTGGCCTGCAAGGAAGCGCGTACAAGTGCC
(-) CURECORECR S000493 264 GTAC
(+) CURECORECR S000493 264 GTAC
(+) BP5OSWX S000436 267 CAACGTG
(+) T/GBOXATPIN2 S000458 268 AACGTG
(+) ABRERATCAL S000507 268 MACGYGB
(-) ACGTATERD1 S000415 269 ACGT
(+) ABREOSRAB21 S000012 269 ACGTSSSC
(+) BOXIIPCCHS S000229 269 ACGTGGC
(+) ACGTABREMOTIFA2OSEM S000394 269 ACGTGKC
(+) ABRELATERD1 S000414 269 ACGTG
(+) ACGTATERD1 S000415 269 ACGT
(-) SORLIP1AT S000482 271 GCCAC
(-) INTRONLOWER S000086 275 TGCAGG
(-) CGCGBOXAT S000501 286 VCGCGB
(+) CGCGBOXAT S000501 286 VCGCGB
(-) CURECORECR S000493 290 GTAC
(+) CURECORECR S000493 290 GTAC
(-) EBOXBNNAPA S000144 293 CANNTG
(-) MYCCONSENSUSAT S000407 293 CANNTG
(+) EBOXBNNAPA S000144 293 CANNTG
(+) MYCCONSENSUSAT S000407 293 CANNTG
(-) CACTFTPPCA1 S000449 295 YACT
(+) SORLIP1AT S000482 298 GCCAC
301 ACGAAGGCTTTGGGGACCATGGANTGAGGGGTGCCGTGTTGGGGAGTGTG
(-) DOFCOREZM S000265 308 AAAG
(-) INRNTPSADB S000395 321 YTCANTYY
(-) CANBNNAPA S000148 336 CNAACAC
(-) RAV1AAT S000314 337 CAACA
(-) CACTFTPPCA1 S000449 345 YACT
351 CGCAGCTTCCTGACCAGATGATGGCTTTGACCAAAGCTTCGGACACCATG
(+) WBOXNTCHN48 S000508 360 CTGACY
(+) WRKY71OS S000447 361 TGAC
(+) WBOXNTERF3 S000457 361 TGACY
(-) EBOXBNNAPA S000144 365 CANNTG
(-) MYCCONSENSUSAT S000407 365 CANNTG
(+) EBOXBNNAPA S000144 365 CANNTG
(+) MYCCONSENSUSAT S000407 365 CANNTG
(-) CIACADIANLELHC S000252 370 CAANNNNATC
(-) DOFCOREZM S000265 375 AAAG
(+) WBBOXPCWRKY1 S000310 376 TTTGACY
(+) ELRECOREPCRP1 S000142 377 TTGACC
(+) WBOXATNPR1 S000390 377 TTGAC
(+) WRKY71OS S000447 378 TGAC
(+) WBOXNTERF3 S000457 378 TGACY
(+) DOFCOREZM S000265 383 AAAG
401 CTGANAGCAGATGCTGGCCAGCTCCTCTGGCAAGTATTTCTTCACAGCAG
(-) EBOXBNNAPA S000144 408 CANNTG
(-) MYCCONSENSUSAT S000407 408 CANNTG
(+) EBOXBNNAPA S000144 408 CANNTG
(+) MYCCONSENSUSAT S000407 408 CANNTG
(-) CACTFTPPCA1 S000449 433 YACT
(-) POLLEN1LELAT52 S000245 437 AGAAA
(-) GTGANTG10 S000378 442 GTGA
451 AACACATTCAGCTCAGGTTGTACGGCCTTTACCTTNGAGCGCTCCTTGAA
(-) CURECORECR S000493 470 GTAC
(+) CURECORECR S000493 470 GTAC
(-) DOFCOREZM S000265 477 AAAG
(-) TAAAGSTKST1 S000387 477 TAAAG
(-) GT1CONSENSUS S000198 478 GRWAAW
501 GGGTGAGGCGCCTGCTTCCGATCCAGATCAATTCGCCAGCATTCTTGAGC
(+) GTGANTG10 S000378 503 GTGA
(+) CAATBOX1 S000028 529 CAAT
(-) DOFCOREZM S000265 550 AAAG
551 TTTCGGAGGAAGATGCNGGAAGCTGCCAGAGTCGAGACTTGCAGGAGCCT
(-) LTRE1HVBLT49 S000250 551 CCGAAA
(+) SURECOREATSULTR11 S000499 584 GAGAC
(+) EECCRCAH1 S000494 586 GANTTNC
(+) INTRONLOWER S000086 590 TGCAGG
601 CGGATCTGATGAACATGTCCTCGTTTTCCTTCCACTGCTCTATGAGGNAT
(-) GT1CONSENSUS S000198 624 GRWAAW
(+) CACTFTPPCA1 S000449 633 YACT
651 GAGAAGAGCAAGTTGGCGGAGATGAAGCCTGATCTGAGCGATGAGATGGC
(-) NODCON2GM S000462 654 CTCTT
(-) OSE2ROOTNODULE S000468 654 CTCTT
(+) PRECONSCRHSP70A S000506 688 SCGAYNRNNNNNNNNNNNNNNNHD
701 CAAGTTCCGCTTGCCCCTCAGCGCAGTGNGAGGAGACGGCCATGGAGGTC
(-) CACTFTPPCA1 S000449 725 YACT
(+) SURECOREATSULTR11 S000499 733 GAGAC
751 TACAAGTCCTGCCTGGAGACAGTGAGTGGTCGGGTCTTGACGTCCGGGCA
(-) PRECONSCRHSP70A S000506 760 SCGAYNRNNNNNNNNNNNNNNNHD
(-) ARFAT S000270 766 TGTCTC
(-) SEBFCONSSTPR10A S000391 766 YTGTCWC
(+) SURECOREATSULTR11 S000499 766 GAGAC
(-) CACTFTPPCA1 S000449 771 YACT
(+) GTGANTG10 S000378 772 GTGA
(-) CACTFTPPCA1 S000449 775 YACT
(-) LTRECOREATCOR15 S000153 779 CCGAC
(+) WBOXATNPR1 S000390 787 TTGAC
(-) HEXMOTIFTAH3H4 S000053 788 ACGTCA
(+) ASF1MOTIFCAMV S000024 788 TGACG
(+) TGACGTVMAMY S000377 788 TGACGT
(+) WRKY71OS S000447 788 TGAC
(-) ACGTCBOX S000131 789 GACGTC
(+) ACGTCBOX S000131 789 GACGTC
(-) ACGTATERD1 S000415 790 ACGT
(+) ACGTATERD1 S000415 790 ACGT
801 GAAGGAAGANGCTAGATGCCGTTCGAGATTTCATGGAGCTCGAGATGAGC
(-) MYBCOREATCYCB1 S000502 819 AACGG
(+) ARR1AT S000454 826 NGATT
(+) ANAERO2CONSENSUS S000478 848 AGCAGC
851 AGCGTGCGGCGACTGCACCTGAAGGCCCTTTCCGTCAGAGNCATTTTTGG
(-) EBOXBNNAPA S000144 866 CANNTG
(-) MYCCONSENSUSAT S000407 866 CANNTG
(+) EBOXBNNAPA S000144 866 CANNTG
(+) RAV1BAT S000315 866 CACCTG
(+) MYCCONSENSUSAT S000407 866 CANNTG
(-) SORLIP2AT S000483 874 GGGCC
(-) DOFCOREZM S000265 878 AAAG
(-) ASF1MOTIFCAMV S000024 883 TGACG
(-) WRKY71OS S000447 884 TGAC
(+) SEF4MOTIFGM7S S000103 893 RTTTTTR
901 TAGAAGCTGAACCTCGAGTGACCATGN
(-) CACTFTPPCA1 S000449 917 YACT
(+) GTGANTG10 S000378 918 GTGA
(+) WRKY71OS S000447 919 TGAC
(+) WBOXNTERF3 S000457 919 TGACY
Factor or Site Name Loc.(Str.) Signal Sequence SITE #
____________________________________________________________________________
MYBCORE 0 (-) CNGTTR S000176
MYBCOREATCYCB1 1 (+) AACGG S000502
CURECORECR 5 (-) GTAC S000493
CURECORECR 5 (+) GTAC S000493
MYB1AT 10 (+) WAACCA S000408
REALPHALGLHCB21 11 (+) AACCAA S000362
CANBNNAPA 13 (+) CNAACAC S000148
RAV1AAT 14 (+) CAACA S000314
DPBFCOREDCDC3 16 (+) ACACNNG S000292
CACTFTPPCA1 17 (+) YACT S000449
PRECONSCRHSP70A 22 (+) SCGAYNRNNNNNNNNNNNNNNNHD S000506
POLASIG1 28 (+) AATAAA S000080
NTBBF1ARROLB 30 (-) ACTTTA S000273
TAAAGSTKST1 30 (+) TAAAG S000387
DOFCOREZM 31 (+) AAAG S000265
ARFAT 43 (-) TGTCTC S000270
SURECOREATSULTR11 43 (+) GAGAC S000499
DPBFCOREDCDC3 46 (+) ACACNNG S000292
EBOXBNNAPA 47 (-) CANNTG S000144
MYCCONSENSUSAT 47 (-) CANNTG S000407
MYCATERD1 47 (-) CATGTG S000413
EBOXBNNAPA 47 (+) CANNTG S000144
MYCATRD22 47 (+) CACATG S000174
MYCCONSENSUSAT 47 (+) CANNTG S000407
EBOXBNNAPA 64 (-) CANNTG S000144
MYCCONSENSUSAT 64 (-) CANNTG S000407
EBOXBNNAPA 64 (+) CANNTG S000144
MYCCONSENSUSAT 64 (+) CANNTG S000407
DOFCOREZM 76 (+) AAAG S000265
AGCBOXNPGLB 88 (+) AGCCGCC S000232
GCCCORE 89 (+) GCCGCC S000430
DOFCOREZM 94 (-) AAAG S000265
E2FBNTRNR 95 (-) GCGGCAAA S000367
E2FCONSENSUS 95 (+) WTTSSCSS S000476
GCCCORE 98 (+) GCCGCC S000430
MYBCOREATCYCB1 102 (-) AACGG S000502
CCAATBOX1 113 (+) CCAAT S000030
CAATBOX1 114 (+) CAAT S000028
ARR1AT 127 (+) NGATT S000454
SORLIP1AT 137 (-) GCCAC S000482
ASF1MOTIFCAMV 166 (-) TGACG S000024
WBOXATNPR1 167 (-) TTGAC S000390
WRKY71OS 167 (-) TGAC S000447
DOFCOREZM 170 (+) AAAG S000265
EECCRCAH1 191 (-) GANTTNC S000494
GT1CONSENSUS 191 (+) GRWAAW S000198
ARR1AT 194 (-) NGATT S000454
GTGANTG10 220 (-) GTGA S000378
EBOXBNNAPA 221 (-) CANNTG S000144
MYCCONSENSUSAT 221 (-) CANNTG S000407
EBOXBNNAPA 221 (+) CANNTG S000144
RAV1BAT 221 (+) CACCTG S000315
MYCCONSENSUSAT 221 (+) CANNTG S000407
DPBFCOREDCDC3 223 (-) ACACNNG S000292
LTRECOREATCOR15 230 (+) CCGAC S000153
CACTFTPPCA1 238 (+) YACT S000449
ARR1AT 248 (+) NGATT S000454
CURECORECR 264 (-) GTAC S000493
CURECORECR 264 (+) GTAC S000493
BP5OSWX 267 (+) CAACGTG S000436
T/GBOXATPIN2 268 (+) AACGTG S000458
ABRERATCAL 268 (+) MACGYGB S000507
ACGTATERD1 269 (-) ACGT S000415
ABREOSRAB21 269 (+) ACGTSSSC S000012
BOXIIPCCHS 269 (+) ACGTGGC S000229
ACGTABREMOTIFA2OSEM 269 (+) ACGTGKC S000394
ABRELATERD1 269 (+) ACGTG S000414
ACGTATERD1 269 (+) ACGT S000415
SORLIP1AT 271 (-) GCCAC S000482
INTRONLOWER 275 (-) TGCAGG S000086
CGCGBOXAT 286 (-) VCGCGB S000501
CGCGBOXAT 286 (+) VCGCGB S000501
CURECORECR 290 (-) GTAC S000493
CURECORECR 290 (+) GTAC S000493
EBOXBNNAPA 293 (-) CANNTG S000144
MYCCONSENSUSAT 293 (-) CANNTG S000407
EBOXBNNAPA 293 (+) CANNTG S000144
MYCCONSENSUSAT 293 (+) CANNTG S000407
CACTFTPPCA1 295 (-) YACT S000449
SORLIP1AT 298 (+) GCCAC S000482
DOFCOREZM 308 (-) AAAG S000265
INRNTPSADB 321 (-) YTCANTYY S000395
CANBNNAPA 336 (-) CNAACAC S000148
RAV1AAT 337 (-) CAACA S000314
CACTFTPPCA1 345 (-) YACT S000449
WBOXNTCHN48 360 (+) CTGACY S000508
WRKY71OS 361 (+) TGAC S000447
WBOXNTERF3 361 (+) TGACY S000457
EBOXBNNAPA 365 (-) CANNTG S000144
MYCCONSENSUSAT 365 (-) CANNTG S000407
EBOXBNNAPA 365 (+) CANNTG S000144
MYCCONSENSUSAT 365 (+) CANNTG S000407
CIACADIANLELHC 370 (-) CAANNNNATC S000252
DOFCOREZM 375 (-) AAAG S000265
WBBOXPCWRKY1 376 (+) TTTGACY S000310
ELRECOREPCRP1 377 (+) TTGACC S000142
WBOXATNPR1 377 (+) TTGAC S000390
WRKY71OS 378 (+) TGAC S000447
WBOXNTERF3 378 (+) TGACY S000457
DOFCOREZM 383 (+) AAAG S000265
EBOXBNNAPA 408 (-) CANNTG S000144
MYCCONSENSUSAT 408 (-) CANNTG S000407
EBOXBNNAPA 408 (+) CANNTG S000144
MYCCONSENSUSAT 408 (+) CANNTG S000407
CACTFTPPCA1 433 (-) YACT S000449
POLLEN1LELAT52 437 (-) AGAAA S000245
GTGANTG10 442 (-) GTGA S000378
CURECORECR 470 (-) GTAC S000493
CURECORECR 470 (+) GTAC S000493
DOFCOREZM 477 (-) AAAG S000265
TAAAGSTKST1 477 (-) TAAAG S000387
GT1CONSENSUS 478 (-) GRWAAW S000198
GTGANTG10 503 (+) GTGA S000378
CAATBOX1 529 (+) CAAT S000028
DOFCOREZM 550 (-) AAAG S000265
LTRE1HVBLT49 551 (-) CCGAAA S000250
SURECOREATSULTR11 584 (+) GAGAC S000499
EECCRCAH1 586 (+) GANTTNC S000494
INTRONLOWER 590 (+) TGCAGG S000086
GT1CONSENSUS 624 (-) GRWAAW S000198
CACTFTPPCA1 633 (+) YACT S000449
NODCON2GM 654 (-) CTCTT S000462
OSE2ROOTNODULE 654 (-) CTCTT S000468
PRECONSCRHSP70A 688 (+) SCGAYNRNNNNNNNNNNNNNNNHD S000506
CACTFTPPCA1 725 (-) YACT S000449
SURECOREATSULTR11 733 (+) GAGAC S000499
PRECONSCRHSP70A 760 (-) SCGAYNRNNNNNNNNNNNNNNNHD S000506
ARFAT 766 (-) TGTCTC S000270
SEBFCONSSTPR10A 766 (-) YTGTCWC S000391
SURECOREATSULTR11 766 (+) GAGAC S000499
CACTFTPPCA1 771 (-) YACT S000449
GTGANTG10 772 (+) GTGA S000378
CACTFTPPCA1 775 (-) YACT S000449
LTRECOREATCOR15 779 (-) CCGAC S000153
WBOXATNPR1 787 (+) TTGAC S000390
HEXMOTIFTAH3H4 788 (-) ACGTCA S000053
ASF1MOTIFCAMV 788 (+) TGACG S000024
TGACGTVMAMY 788 (+) TGACGT S000377
WRKY71OS 788 (+) TGAC S000447
ACGTCBOX 789 (-) GACGTC S000131
ACGTCBOX 789 (+) GACGTC S000131
ACGTATERD1 790 (-) ACGT S000415
ACGTATERD1 790 (+) ACGT S000415
MYBCOREATCYCB1 819 (-) AACGG S000502
ARR1AT 826 (+) NGATT S000454
ANAERO2CONSENSUS 848 (+) AGCAGC S000478
EBOXBNNAPA 866 (-) CANNTG S000144
MYCCONSENSUSAT 866 (-) CANNTG S000407
EBOXBNNAPA 866 (+) CANNTG S000144
RAV1BAT 866 (+) CACCTG S000315
MYCCONSENSUSAT 866 (+) CANNTG S000407
SORLIP2AT 874 (-) GGGCC S000483
DOFCOREZM 878 (-) AAAG S000265
ASF1MOTIFCAMV 883 (-) TGACG S000024
WRKY71OS 884 (-) TGAC S000447
SEF4MOTIFGM7S 893 (+) RTTTTTR S000103
CACTFTPPCA1 917 (-) YACT S000449
GTGANTG10 918 (+) GTGA S000378
WRKY71OS 919 (+) TGAC S000447
WBOXNTERF3 919 (+) TGACY S000457
//
>CAE7221339.1 BIP5 [Symbiodinium pilosum]
atgctctacacacgagctttggactaaagttctggcatatttctgaagaggtcccccctattcccctagaggtcccccca
acctaactttagtctgtagctcaaatgacttcaactgactgcagctgcaagacctcggaacacattgacatgaaagtttt
attgccagcttcatcctcaccctaaacctttggaatggtcccaaagctcccaacttaccaaccttccgagatcactggcc
acaccctccacgtcaacggtggcatgcacatggcttgaaaggccgtggcagagacttgtggtagagttttagatctcttg
ccgatgatgcaagtaggcgctccagcgacagactgcctgtacggagtccggtcgccttgtgcctatggatgctcaatgta
atgtagattttgcgttttccataactgggtggacctcaatatataccccaatttaggtaggtgtctgtaccgttttgcca
ggatgcgcgtgcagagtggctattgccctgcgcgtaccagcctttgctgactagaaaccctctggcgcgagtaatgcctc
agtcacagccatgattgtttagaaccagccttaaagttttgcagcttattccaaaagggtggcccaatttttgaaatttg
gaagctggcatttgtcgaaacaggctgaaaaattccaaaaccctacaccgggtaacaactccgcaggccaagccaagcag
aagtcgagatgggaagtgcagcagcattttgcttccacagctgttttggcaagaagctcaacaggcaagtcagggattct
ctgcggtggagtcaaagccATG
833 base pairs
(+) = Current Strand
(-) = Opposite Strand
1 ATGCTCTACACACGAGCTTTGGACTAAAGTTCTGGCATATTTCTGAAGAG
(+) DPBFCOREDCDC3 S000292 8 ACACNNG
(+) DPBFCOREDCDC3 S000292 10 ACACNNG
(-) DOFCOREZM S000265 17 AAAG
(-) NTBBF1ARROLB S000273 25 ACTTTA
(+) TAAAGSTKST1 S000387 25 TAAAG
(+) DOFCOREZM S000265 26 AAAG
(+) ROOTMOTIFTAPOX1 S000098 37 ATATT
(-) POLLEN1LELAT52 S000245 40 AGAAA
(-) NODCON2GM S000462 46 CTCTT
(-) OSE2ROOTNODULE S000468 46 CTCTT
51 GTCCCCCCTATTCCCCTAGAGGTCCCCCCANACCTAACTTTAGTCTGTAG
(+) NTBBF1ARROLB S000273 87 ACTTTA
(-) DOFCOREZM S000265 88 AAAG
(-) TAAAGSTKST1 S000387 88 TAAAG
101 CTCAAATGACTTCAACTGACTGCAGCTGCAAGACCTCGGAACACATTGAC
(-) EBOXBNNAPA S000144 103 CANNTG
(-) MYCCONSENSUSAT S000407 103 CANNTG
(+) EBOXBNNAPA S000144 103 CANNTG
(+) MYCCONSENSUSAT S000407 103 CANNTG
(+) WBOXHVISO1 S000442 107 TGACT
(+) WRKY71OS S000447 107 TGAC
(+) WBOXNTERF3 S000457 107 TGACY
(-) EBOXBNNAPA S000144 113 CANNTG
(-) MYBCORE S000176 113 CNGTTR
(-) MYCCONSENSUSAT S000407 113 CANNTG
(+) EBOXBNNAPA S000144 113 CANNTG
(+) MYCCONSENSUSAT S000407 113 CANNTG
(+) MYB2CONSENSUSAT S000409 113 YAACKG
(+) WBOXNTCHN48 S000508 116 CTGACY
(+) WBOXHVISO1 S000442 117 TGACT
(+) WRKY71OS S000447 117 TGAC
(+) WBOXNTERF3 S000457 117 TGACY
(-) EBOXBNNAPA S000144 123 CANNTG
(-) MYCCONSENSUSAT S000407 123 CANNTG
(+) EBOXBNNAPA S000144 123 CANNTG
(+) MYCCONSENSUSAT S000407 123 CANNTG
(-) CAATBOX1 S000028 145 CAAT
(+) WBOXATNPR1 S000390 146 TTGAC
(-) BIHD1OS S000498 147 TGTCA
(+) WRKY71OS S000447 147 TGAC
151 ATGAAAGTTTTNATTGCCAGCTTCATCCTCACCCTAAACCTTTGGAATGG
(+) DOFCOREZM S000265 154 AAAG
(-) CAATBOX1 S000028 163 CAAT
(-) GTGANTG10 S000378 179 GTGA
(-) DOFCOREZM S000265 190 AAAG
201 TCCCAAAGCTCCCAACTTACCAACCTTCCGAGATCACTGGCCNACACCCT
(+) DOFCOREZM S000265 205 AAAG
(+) BOXLCOREDCPAL S000492 219 ACCWWCC
(+) MYBPZM S000179 220 CCWACC
(+) BOXLCOREDCPAL S000492 223 ACCWWCC
(-) GTGANTG10 S000378 234 GTGA
(+) CACTFTPPCA1 S000449 235 YACT
251 CCACGTCAACGGTGGCATGCACATGGCTTGAAAGGCCGTGGCAGAGACTT
(-) HEXAT S000334 251 TGACGTGG
(+) UPRMOTIFIAT S000425 251 CCACGTCA
(-) ABRELATERD1 S000414 252 ACGTG
(-) TGACGTVMAMY S000377 253 TGACGT
(-) ACGTATERD1 S000415 253 ACGT
(+) HEXMOTIFTAH3H4 S000053 253 ACGTCA
(+) ACGTATERD1 S000415 253 ACGT
(-) ASF1MOTIFCAMV S000024 254 TGACG
(-) WBOXATNPR1 S000390 255 TTGAC
(-) WRKY71OS S000447 255 TGAC
(-) MYBCORE S000176 257 CNGTTR
(+) MYB2CONSENSUSAT S000409 257 YAACKG
(+) MYBCOREATCYCB1 S000502 258 AACGG
(-) SORLIP1AT S000482 262 GCCAC
(+) RYREPEATLEGUMINBOX S000100 266 CATGCAY
(+) RYREPEATBNNAPA S000264 266 CATGCA
(-) EBOXBNNAPA S000144 270 CANNTG
(-) MYCCONSENSUSAT S000407 270 CANNTG
(-) MYCATERD1 S000413 270 CATGTG
(+) EBOXBNNAPA S000144 270 CANNTG
(+) MYCATRD22 S000174 270 CACATG
(+) MYCCONSENSUSAT S000407 270 CANNTG
(+) DOFCOREZM S000265 281 AAAG
(-) SORLIP1AT S000482 288 GCCAC
(+) SURECOREATSULTR11 S000499 294 GAGAC
301 GTGGTAGAGTTTTAGATCTCTTGNCCGATGATGCAAGTAGGCGCTCCAGC
(+) NODCON2GM S000462 318 CTCTT
(+) OSE2ROOTNODULE S000468 318 CTCTT
(+) PRECONSCRHSP70A S000506 325 SCGAYNRNNNNNNNNNNNNNNNHD
(-) CACTFTPPCA1 S000449 336 YACT
351 GACAGACTGCCTGTACGGAGTCCGGTCGCCTTGTGCCTATGGATGCTCAA
(-) CURECORECR S000493 363 GTAC
(+) CURECORECR S000493 363 GTAC
(+) CAATBOX1 S000028 398 CAAT
401 TGTANATGTAGATTTTGCGTTTTCCATAACTGGGTGGACCTCAATATATA
(+) ARR1AT S000454 410 NGATT
(-) GT1CONSENSUS S000198 420 GRWAAW
(-) MYBCORE S000176 427 CNGTTR
(+) MYB2AT S000177 427 TAACTG
(+) MYB2CONSENSUSAT S000409 427 YAACKG
(+) CAATBOX1 S000028 442 CAAT
(-) ROOTMOTIFTAPOX1 S000098 443 ATATT
451 CCCCAATTTAGGTAGGTGTCTGTACCGTTTTGCCANGGATGCGCGTGCAG
(-) CARGATCONSENSUS S000404 453 CCWWWWWWGG
(+) CCAATBOX1 S000030 453 CCAAT
(+) CARGATCONSENSUS S000404 453 CCWWWWWWGG
(+) CAATBOX1 S000028 454 CAAT
(-) MYBPLANT S000167 461 MACCWAMC
(-) MYBPZM S000179 461 CCWACC
(-) BOXLCOREDCPAL S000492 461 ACCWWCC
(-) CURECORECR S000493 472 GTAC
(+) CURECORECR S000493 472 GTAC
(-) MYBCOREATCYCB1 S000502 475 AACGG
(-) CGCGBOXAT S000501 491 VCGCGB
(-) ABRERATCAL S000507 491 MACGYGB
(+) CGCGBOXAT S000501 491 VCGCGB
501 AGTGGCTATTGCCCTGCGCGTACCAGCCTTTGCTGACTAGAAACCCTCTG
(-) CACTFTPPCA1 S000449 501 YACT
(-) SORLIP1AT S000482 502 GCCAC
(-) CAATBOX1 S000028 508 CAAT
(-) CGCGBOXAT S000501 516 VCGCGB
(+) CGCGBOXAT S000501 516 VCGCGB
(-) CURECORECR S000493 520 GTAC
(+) CURECORECR S000493 520 GTAC
(-) DOFCOREZM S000265 528 AAAG
(+) WBOXNTCHN48 S000508 533 CTGACY
(+) WBOXHVISO1 S000442 534 TGACT
(+) WRKY71OS S000447 534 TGAC
(+) WBOXNTERF3 S000457 534 TGACY
(+) POLLEN1LELAT52 S000245 539 AGAAA
551 GCGCGAGTAATGCCTCNAGTCACAGCCATGATTGTTTAGAACCAGCCTTA
(-) CACTFTPPCA1 S000449 556 YACT
(-) WBOXHVISO1 S000442 568 TGACT
(-) WBOXNTERF3 S000457 568 TGACY
(-) WRKY71OS S000447 569 TGAC
(-) GTGANTG10 S000378 570 GTGA
(+) ARR1AT S000454 579 NGATT
(-) CAATBOX1 S000028 581 CAAT
(-) NTBBF1ARROLB S000273 599 ACTTTA
(+) TAAAGSTKST1 S000387 599 TAAAG
(+) DOFCOREZM S000265 600 AAAG
601 AAGTTTTGCAGCTTATTCCAAAAGGGTGGCCCAATTTTTGAAATTTGNGA
(-) PYRIMIDINEBOXOSRAMY1A S000259 620 CCTTTT
(+) DOFCOREZM S000265 621 AAAG
(-) SORLIP1AT S000482 626 GCCAC
(-) SITEIIATCYTC S000474 628 TGGGCY
(-) SORLIP2AT S000483 628 GGGCC
(+) UP1ATMSD S000471 628 GGCCCAWWW
(+) CCAATBOX1 S000030 631 CCAAT
(+) CAATBOX1 S000028 632 CAAT
(+) SEF4MOTIFGM7S S000103 634 RTTTTTR
(-) ERELEE4 S000037 637 AWTTCAAA
651 AGCTGGCATTTGTCGAAACAGGCTGAAAAATTCCAAAACCCTACACCGGG
(-) EBOXBNNAPA S000144 657 CANNTG
(-) MYCCONSENSUSAT S000407 657 CANNTG
(+) EBOXBNNAPA S000144 657 CANNTG
(+) MYCCONSENSUSAT S000407 657 CANNTG
(+) -300ELEMENT S000122 674 TGHAAARK
(+) GT1CONSENSUS S000198 675 GRWAAW
(+) GT1GMSCAM4 S000453 675 GAAAAA
(+) UP2ATMSD S000472 686 AAACCCTA
(+) DPBFCOREDCDC3 S000292 693 ACACNNG
701 TAACAACTCCGCAGGCCAAGCCAAGCAGNAAGTCGAGATGGGAAGTGCAG
(+) CAREOSREP1 S000421 704 CAACTC
(-) EECCRCAH1 S000494 728 GANTTNC
(-) CACTFTPPCA1 S000449 744 YACT
(+) ANAERO2CONSENSUS S000478 749 AGCAGC
751 CAGCATTTTGCTTCCACAGCTGTTTTGGCAAGAAGCTCAACAGGCAAGTC
(-) EBOXBNNAPA S000144 767 CANNTG
(-) MYCCONSENSUSAT S000407 767 CANNTG
(+) EBOXBNNAPA S000144 767 CANNTG
(+) MYCCONSENSUSAT S000407 767 CANNTG
(-) MYBCORE S000176 788 CNGTTR
(+) RAV1AAT S000314 788 CAACA
(-) EECCRCAH1 S000494 794 GANTTNC
(-) WBOXHVISO1 S000442 797 TGACT
(-) WBOXNTERF3 S000457 797 TGACY
(-) WBOXNTCHN48 S000508 797 CTGACY
(-) WRKY71OS S000447 798 TGAC
801 AGGGATTCTNCTGCGGTGGAGTCAAAGCCATGN
(+) ARR1AT S000454 803 NGATT
(-) WBBOXPCWRKY1 S000310 820 TTTGACY
(-) WBOXHVISO1 S000442 820 TGACT
(-) WBOXNTERF3 S000457 820 TGACY
(-) WBOXATNPR1 S000390 821 TTGAC
(-) WRKY71OS S000447 821 TGAC
(+) DOFCOREZM S000265 824 AAAG
Factor or Site Name Loc.(Str.) Signal Sequence SITE #
____________________________________________________________________________
DPBFCOREDCDC3 8 (+) ACACNNG S000292
DPBFCOREDCDC3 10 (+) ACACNNG S000292
DOFCOREZM 17 (-) AAAG S000265
NTBBF1ARROLB 25 (-) ACTTTA S000273
TAAAGSTKST1 25 (+) TAAAG S000387
DOFCOREZM 26 (+) AAAG S000265
ROOTMOTIFTAPOX1 37 (+) ATATT S000098
POLLEN1LELAT52 40 (-) AGAAA S000245
NODCON2GM 46 (-) CTCTT S000462
OSE2ROOTNODULE 46 (-) CTCTT S000468
NTBBF1ARROLB 87 (+) ACTTTA S000273
DOFCOREZM 88 (-) AAAG S000265
TAAAGSTKST1 88 (-) TAAAG S000387
EBOXBNNAPA 103 (-) CANNTG S000144
MYCCONSENSUSAT 103 (-) CANNTG S000407
EBOXBNNAPA 103 (+) CANNTG S000144
MYCCONSENSUSAT 103 (+) CANNTG S000407
WBOXHVISO1 107 (+) TGACT S000442
WRKY71OS 107 (+) TGAC S000447
WBOXNTERF3 107 (+) TGACY S000457
EBOXBNNAPA 113 (-) CANNTG S000144
MYBCORE 113 (-) CNGTTR S000176
MYCCONSENSUSAT 113 (-) CANNTG S000407
EBOXBNNAPA 113 (+) CANNTG S000144
MYCCONSENSUSAT 113 (+) CANNTG S000407
MYB2CONSENSUSAT 113 (+) YAACKG S000409
WBOXNTCHN48 116 (+) CTGACY S000508
WBOXHVISO1 117 (+) TGACT S000442
WRKY71OS 117 (+) TGAC S000447
WBOXNTERF3 117 (+) TGACY S000457
EBOXBNNAPA 123 (-) CANNTG S000144
MYCCONSENSUSAT 123 (-) CANNTG S000407
EBOXBNNAPA 123 (+) CANNTG S000144
MYCCONSENSUSAT 123 (+) CANNTG S000407
CAATBOX1 145 (-) CAAT S000028
WBOXATNPR1 146 (+) TTGAC S000390
BIHD1OS 147 (-) TGTCA S000498
WRKY71OS 147 (+) TGAC S000447
DOFCOREZM 154 (+) AAAG S000265
CAATBOX1 163 (-) CAAT S000028
GTGANTG10 179 (-) GTGA S000378
DOFCOREZM 190 (-) AAAG S000265
DOFCOREZM 205 (+) AAAG S000265
BOXLCOREDCPAL 219 (+) ACCWWCC S000492
MYBPZM 220 (+) CCWACC S000179
BOXLCOREDCPAL 223 (+) ACCWWCC S000492
GTGANTG10 234 (-) GTGA S000378
CACTFTPPCA1 235 (+) YACT S000449
HEXAT 251 (-) TGACGTGG S000334
UPRMOTIFIAT 251 (+) CCACGTCA S000425
ABRELATERD1 252 (-) ACGTG S000414
TGACGTVMAMY 253 (-) TGACGT S000377
ACGTATERD1 253 (-) ACGT S000415
HEXMOTIFTAH3H4 253 (+) ACGTCA S000053
ACGTATERD1 253 (+) ACGT S000415
ASF1MOTIFCAMV 254 (-) TGACG S000024
WBOXATNPR1 255 (-) TTGAC S000390
WRKY71OS 255 (-) TGAC S000447
MYBCORE 257 (-) CNGTTR S000176
MYB2CONSENSUSAT 257 (+) YAACKG S000409
MYBCOREATCYCB1 258 (+) AACGG S000502
SORLIP1AT 262 (-) GCCAC S000482
RYREPEATLEGUMINBOX 266 (+) CATGCAY S000100
RYREPEATBNNAPA 266 (+) CATGCA S000264
EBOXBNNAPA 270 (-) CANNTG S000144
MYCCONSENSUSAT 270 (-) CANNTG S000407
MYCATERD1 270 (-) CATGTG S000413
EBOXBNNAPA 270 (+) CANNTG S000144
MYCATRD22 270 (+) CACATG S000174
MYCCONSENSUSAT 270 (+) CANNTG S000407
DOFCOREZM 281 (+) AAAG S000265
SORLIP1AT 288 (-) GCCAC S000482
SURECOREATSULTR11 294 (+) GAGAC S000499
NODCON2GM 318 (+) CTCTT S000462
OSE2ROOTNODULE 318 (+) CTCTT S000468
PRECONSCRHSP70A 325 (+) SCGAYNRNNNNNNNNNNNNNNNHD S000506
CACTFTPPCA1 336 (-) YACT S000449
CURECORECR 363 (-) GTAC S000493
CURECORECR 363 (+) GTAC S000493
CAATBOX1 398 (+) CAAT S000028
ARR1AT 410 (+) NGATT S000454
GT1CONSENSUS 420 (-) GRWAAW S000198
MYBCORE 427 (-) CNGTTR S000176
MYB2AT 427 (+) TAACTG S000177
MYB2CONSENSUSAT 427 (+) YAACKG S000409
CAATBOX1 442 (+) CAAT S000028
ROOTMOTIFTAPOX1 443 (-) ATATT S000098
CARGATCONSENSUS 453 (-) CCWWWWWWGG S000404
CCAATBOX1 453 (+) CCAAT S000030
CARGATCONSENSUS 453 (+) CCWWWWWWGG S000404
CAATBOX1 454 (+) CAAT S000028
MYBPLANT 461 (-) MACCWAMC S000167
MYBPZM 461 (-) CCWACC S000179
BOXLCOREDCPAL 461 (-) ACCWWCC S000492
CURECORECR 472 (-) GTAC S000493
CURECORECR 472 (+) GTAC S000493
MYBCOREATCYCB1 475 (-) AACGG S000502
CGCGBOXAT 491 (-) VCGCGB S000501
ABRERATCAL 491 (-) MACGYGB S000507
CGCGBOXAT 491 (+) VCGCGB S000501
CACTFTPPCA1 501 (-) YACT S000449
SORLIP1AT 502 (-) GCCAC S000482
CAATBOX1 508 (-) CAAT S000028
CGCGBOXAT 516 (-) VCGCGB S000501
CGCGBOXAT 516 (+) VCGCGB S000501
CURECORECR 520 (-) GTAC S000493
CURECORECR 520 (+) GTAC S000493
DOFCOREZM 528 (-) AAAG S000265
WBOXNTCHN48 533 (+) CTGACY S000508
WBOXHVISO1 534 (+) TGACT S000442
WRKY71OS 534 (+) TGAC S000447
WBOXNTERF3 534 (+) TGACY S000457
POLLEN1LELAT52 539 (+) AGAAA S000245
CACTFTPPCA1 556 (-) YACT S000449
WBOXHVISO1 568 (-) TGACT S000442
WBOXNTERF3 568 (-) TGACY S000457
WRKY71OS 569 (-) TGAC S000447
GTGANTG10 570 (-) GTGA S000378
ARR1AT 579 (+) NGATT S000454
CAATBOX1 581 (-) CAAT S000028
NTBBF1ARROLB 599 (-) ACTTTA S000273
TAAAGSTKST1 599 (+) TAAAG S000387
DOFCOREZM 600 (+) AAAG S000265
PYRIMIDINEBOXOSRAMY1A 620 (-) CCTTTT S000259
DOFCOREZM 621 (+) AAAG S000265
SORLIP1AT 626 (-) GCCAC S000482
SITEIIATCYTC 628 (-) TGGGCY S000474
SORLIP2AT 628 (-) GGGCC S000483
UP1ATMSD 628 (+) GGCCCAWWW S000471
CCAATBOX1 631 (+) CCAAT S000030
CAATBOX1 632 (+) CAAT S000028
SEF4MOTIFGM7S 634 (+) RTTTTTR S000103
ERELEE4 637 (-) AWTTCAAA S000037
EBOXBNNAPA 657 (-) CANNTG S000144
MYCCONSENSUSAT 657 (-) CANNTG S000407
EBOXBNNAPA 657 (+) CANNTG S000144
MYCCONSENSUSAT 657 (+) CANNTG S000407
-300ELEMENT 674 (+) TGHAAARK S000122
GT1CONSENSUS 675 (+) GRWAAW S000198
GT1GMSCAM4 675 (+) GAAAAA S000453
UP2ATMSD 686 (+) AAACCCTA S000472
DPBFCOREDCDC3 693 (+) ACACNNG S000292
CAREOSREP1 704 (+) CAACTC S000421
EECCRCAH1 728 (-) GANTTNC S000494
CACTFTPPCA1 744 (-) YACT S000449
ANAERO2CONSENSUS 749 (+) AGCAGC S000478
EBOXBNNAPA 767 (-) CANNTG S000144
MYCCONSENSUSAT 767 (-) CANNTG S000407
EBOXBNNAPA 767 (+) CANNTG S000144
MYCCONSENSUSAT 767 (+) CANNTG S000407
MYBCORE 788 (-) CNGTTR S000176
RAV1AAT 788 (+) CAACA S000314
EECCRCAH1 794 (-) GANTTNC S000494
WBOXHVISO1 797 (-) TGACT S000442
WBOXNTERF3 797 (-) TGACY S000457
WBOXNTCHN48 797 (-) CTGACY S000508
WRKY71OS 798 (-) TGAC S000447
ARR1AT 803 (+) NGATT S000454
WBBOXPCWRKY1 820 (-) TTTGACY S000310
WBOXHVISO1 820 (-) TGACT S000442
WBOXNTERF3 820 (-) TGACY S000457
WBOXATNPR1 821 (-) TTGAC S000390
WRKY71OS 821 (-) TGAC S000447
DOFCOREZM 824 (+) AAAG S000265
//
>unnamed protein product [Symbiodinium natans]
tttggcgggtgtgggtgtagcatggtatttgtagccttatgcgtgaactcagtgaatgccggaagacaacgtgcgtaagt
ccattcacccttgactctacgcggaagcacttcgcaccctcacaagactttttttctcggtgatgcgctcccgttatccg
tgtccgaagtaactgcctgtccacatgccctaaaccctaaaccctaaaccctaaaccctgaaccctgaaccctgaaccct
gaaccctgaaccctgaaccctgaaccctgaaccctgaaccctgaaccctgaaccctaaaccctaaaccctaaagcgcaaa
gccctctgaggctacttgcttagcacggcggcgaggggctcagcagcgctggattcaacacaggcatgacaagatcttcc
tgggatggccatcgtatactaggggtttagggtttagggtttagggtttagagttcagggtttagggtttagggccgttt
agggtttaggctcttcggatattttgtattttcgctttttggggttaagagggccatttttcggaatatctttcagaggg
gtgtaagggccatcgtgaaggacgtagggcaatgcttggtgaggccttgccaaggaagcccttgtctcccagaaccctgg
gtttagggtttagggtttagggtttagggtttagggtttagggtttagggtttagccccacccctcccccccccccggag
cttggttcatgacaacggacagccaattttcgaggatcttaccagtttaaccctataaacccctaaaccctttctggacc
tgtgggttcagaaggagggccatgtgggtgaacatgtgtgctccgcagccctcagttttgcagtgcagcccaacttgtgc
tgatccagtcttttcctttcgtccttagacATG
925 base pairs
(+) = Current Strand
(-) = Opposite Strand
1 TTTGGCGGGTGTGGGTGTAGCATGGTATTTGTAGCCTTATGCGTGAACTC
(+) E2FCONSENSUS S000476 1 WTTSSCSS
(-) DPBFCOREDCDC3 S000292 6 ACACNNG
(+) S1FSORPL21 S000215 22 ATGGTATT
(+) S1FBOXSORPS1L21 S000223 22 ATGGTA
(+) GTGANTG10 S000378 43 GTGA
51 AGTGAATGCCGGAAGACAACGTGCGTAAGTNCCATTCACCCTTGACTCTA
(-) CACTFTPPCA1 S000449 51 YACT
(+) GTGANTG10 S000378 52 GTGA
(+) BP5OSWX S000436 67 CAACGTG
(+) T/GBOXATPIN2 S000458 68 AACGTG
(+) ABRERATCAL S000507 68 MACGYGB
(-) ACGTATERD1 S000415 69 ACGT
(-) RHERPATEXPA7 S000512 69 KCACGW
(+) ABRELATERD1 S000414 69 ACGTG
(+) ACGTATERD1 S000415 69 ACGT
(-) GTGANTG10 S000378 86 GTGA
(+) WBOXATNPR1 S000390 92 TTGAC
(+) WBOXHVISO1 S000442 93 TGACT
(+) WRKY71OS S000447 93 TGAC
(+) WBOXNTERF3 S000457 93 TGACY
(-) CGCGBOXAT S000501 100 VCGCGB
(+) CGCGBOXAT S000501 100 VCGCGB
101 CGCGGAAGCACTTCGCACCCTCACAAGACTTTTTTTCTCGGTGATGCGCT
(+) CACTFTPPCA1 S000449 109 YACT
(-) GTGANTG10 S000378 121 GTGA
(-) DOFCOREZM S000265 129 AAAG
(-) GT1CONSENSUS S000198 132 GRWAAW
(-) GT1GMSCAM4 S000453 132 GAAAAA
(-) POLLEN1LELAT52 S000245 134 AGAAA
(-) DRE1COREZMRAB17 S000401 136 ACCGAGA
(+) GTGANTG10 S000378 141 GTGA
151 CCCGTTATCCGNTGTCCGAAGTAACTGCCTGTCCACATGCCCTAAACCCT
(-) MYB2CONSENSUSAT S000409 152 YAACKG
(-) MYBCOREATCYCB1 S000502 152 AACGG
(+) MYBCORE S000176 152 CNGTTR
(-) IBOXCORE S000199 155 GATAA
(+) SREATMSD S000470 155 TTATCC
(-) GATABOX S000039 156 GATA
(-) MYBST1 S000180 156 GGATA
(-) REBETALGLHCB21 S000363 156 CGGATA
(-) CACTFTPPCA1 S000449 170 YACT
(-) MYBCORE S000176 172 CNGTTR
(+) MYB2AT S000177 172 TAACTG
(+) MYB2CONSENSUSAT S000409 172 YAACKG
(-) EBOXBNNAPA S000144 184 CANNTG
(-) MYCCONSENSUSAT S000407 184 CANNTG
(-) MYCATERD1 S000413 184 CATGTG
(+) EBOXBNNAPA S000144 184 CANNTG
(+) MYCATRD22 S000174 184 CACATG
(+) MYCCONSENSUSAT S000407 184 CANNTG
(+) TELOBOXATEEF1AA1 S000308 194 AAACCCTAA
(+) UP2ATMSD S000472 194 AAACCCTA
201 AAACCCTAAACCCTAAACCCTGAACCCTGAACCCTGAACCCTNGAACCCT
(+) TELOBOXATEEF1AA1 S000308 201 AAACCCTAA
(+) UP2ATMSD S000472 201 AAACCCTA
(+) TELOBOXATEEF1AA1 S000308 208 AAACCCTAA
(+) UP2ATMSD S000472 208 AAACCCTA
251 GAACCCTGAACCCTGAACCCTGAACCCTGAACCCTGAACCCTGAACCCTA
(+) TELOBOXATEEF1AA1 S000308 300 AAACCCTAA
(+) UP2ATMSD S000472 300 AAACCCTA
301 AACCCTAAACCCTAAAGCGCAAANGCCCTCTGAGGCTACTTGCTTAGCAC
(+) TELOBOXATEEF1AA1 S000308 307 AAACCCTAA
(+) UP2ATMSD S000472 307 AAACCCTA
(+) TAAAGSTKST1 S000387 313 TAAAG
(+) DOFCOREZM S000265 314 AAAG
(+) CACTFTPPCA1 S000449 337 YACT
351 GGCGGCGAGGGGCTCAGCAGCGCTGGATTCAACACAGGCATGACAAGATC
(-) GCCCORE S000430 351 GCCGCC
(+) ANAERO2CONSENSUS S000478 366 AGCAGC
(+) ARR1AT S000454 375 NGATT
(+) RAV1AAT S000314 380 CAACA
(+) DPBFCOREDCDC3 S000292 382 ACACNNG
(-) BIHD1OS S000498 391 TGTCA
(+) WRKY71OS S000447 391 TGAC
401 TTCCNTGGGATGGCCATCGTATACTAGGGGTTTAGGGTTTAGGGTTTAGG
(+) CACTFTPPCA1 S000449 422 YACT
(-) TELOBOXATEEF1AA1 S000308 432 AAACCCTAA
(-) UP2ATMSD S000472 433 AAACCCTA
(-) TELOBOXATEEF1AA1 S000308 439 AAACCCTAA
(-) UP2ATMSD S000472 440 AAACCCTA
(-) TELOBOXATEEF1AA1 S000308 446 AAACCCTAA
(-) UP2ATMSD S000472 447 AAACCCTA
451 GTTTAGAGTTCAGGGTTTAGGGTTTAGGGCCGTTTNAGGGTTTAGGCTCT
(-) TELOBOXATEEF1AA1 S000308 467 AAACCCTAA
(-) UP2ATMSD S000472 468 AAACCCTA
(+) SORLIP2AT S000483 477 GGGCC
(-) MYBCOREATCYCB1 S000502 480 AACGG
(+) NODCON2GM S000462 497 CTCTT
(+) OSE2ROOTNODULE S000468 497 CTCTT
501 TCGGATATTTTGTATTTTCGCTTTTTGGGGTTAAGAGGGCCATTTTTCGG
(+) REBETALGLHCB21 S000363 502 CGGATA
(+) MYBST1 S000180 503 GGATA
(+) GATABOX S000039 504 GATA
(+) ROOTMOTIFTAPOX1 S000098 505 ATATT
(-) GT1CONSENSUS S000198 514 GRWAAW
(-) DOFCOREZM S000265 521 AAAG
(+) GT1CORE S000125 529 GGTTAA
(-) NODCON2GM S000462 533 CTCTT
(-) OSE2ROOTNODULE S000468 533 CTCTT
(+) SORLIP2AT S000483 537 GGGCC
(-) GT1CONSENSUS S000198 543 GRWAAW
(-) GT1GMSCAM4 S000453 543 GAAAAA
(-) LTRE1HVBLT49 S000250 545 CCGAAA
551 AATATCTTTCAGAGGGNGTGTAAGGGCCATCGTGAAGGACGTAGGGCAAT
(-) ROOTMOTIFTAPOX1 S000098 551 ATATT
(-) GATABOX S000039 553 GATA
(-) NODCON1GM S000461 554 AAAGAT
(-) OSE1ROOTNODULE S000467 554 AAAGAT
(-) DOFCOREZM S000265 556 AAAG
(+) SORLIP2AT S000483 574 GGGCC
(-) RHERPATEXPA7 S000512 580 KCACGW
(+) GTGANTG10 S000378 582 GTGA
(-) ACGTATERD1 S000415 589 ACGT
(+) ACGTATERD1 S000415 589 ACGT
(+) CAATBOX1 S000028 597 CAAT
601 GCTTGGTGAGGCCTTGCCAAGGAAGCCCTTGTCTCCCAGAACCCTGGNGT
(+) GTGANTG10 S000378 606 GTGA
(+) SEBFCONSSTPR10A S000391 629 YTGTCWC
(+) ARFAT S000270 630 TGTCTC
(-) SURECOREATSULTR11 S000499 631 GAGAC
651 TTAGGGTTTAGGGTTTAGGGTTTAGGGTTTAGGGTTTAGGGTTTAGGGTT
(-) TELOBOXATEEF1AA1 S000308 651 AAACCCTAA
(-) UP2ATMSD S000472 652 AAACCCTA
(-) TELOBOXATEEF1AA1 S000308 658 AAACCCTAA
(-) UP2ATMSD S000472 659 AAACCCTA
(-) TELOBOXATEEF1AA1 S000308 665 AAACCCTAA
(-) UP2ATMSD S000472 666 AAACCCTA
(-) TELOBOXATEEF1AA1 S000308 672 AAACCCTAA
(-) UP2ATMSD S000472 673 AAACCCTA
(-) TELOBOXATEEF1AA1 S000308 679 AAACCCTAA
(-) UP2ATMSD S000472 680 AAACCCTA
(-) TELOBOXATEEF1AA1 S000308 686 AAACCCTAA
(-) UP2ATMSD S000472 687 AAACCCTA
(-) TELOBOXATEEF1AA1 S000308 693 AAACCCTAA
(-) UP2ATMSD S000472 694 AAACCCTA
701 TAGCCCCACCCCTCCCCCCCCCCCGGAGNCTTGGTTCATGACAACGGACA
(-) REALPHALGLHCB21 S000362 731 AACCAA
(-) BIHD1OS S000498 739 TGTCA
(+) WRKY71OS S000447 739 TGAC
(-) MYBCORE S000176 742 CNGTTR
(+) MYB2CONSENSUSAT S000409 742 YAACKG
(+) MYBCOREATCYCB1 S000502 743 AACGG
751 GCCAATTTTCGAGGATCTTACCAGTTTAACCCTATAAACCCCTAAACCCT
(+) CCAATBOX1 S000030 752 CCAAT
(+) CAATBOX1 S000028 753 CAAT
(-) GT1CONSENSUS S000198 755 GRWAAW
(-) GT1CORE S000125 776 GGTTAA
(-) DOFCOREZM S000265 799 AAAG
(-) POLLEN1LELAT52 S000245 800 AGAAA
801 TTCTGGACCNTGTGGGTTCAGAAGGAGGGCCATGTGGGTGAACATGTGTG
(-) SEF3MOTIFGM S000115 813 AACCCA
(+) SORLIP2AT S000483 827 GGGCC
(-) EBOXBNNAPA S000144 831 CANNTG
(-) MYCATRD22 S000174 831 CACATG
(-) MYCCONSENSUSAT S000407 831 CANNTG
(+) EBOXBNNAPA S000144 831 CANNTG
(+) MYCCONSENSUSAT S000407 831 CANNTG
(+) MYCATERD1 S000413 831 CATGTG
(+) GTGANTG10 S000378 838 GTGA
(-) EBOXBNNAPA S000144 843 CANNTG
(-) MYCATRD22 S000174 843 CACATG
(-) DPBFCOREDCDC3 S000292 843 ACACNNG
(-) MYCCONSENSUSAT S000407 843 CANNTG
(+) EBOXBNNAPA S000144 843 CANNTG
(+) MYCCONSENSUSAT S000407 843 CANNTG
(+) MYCATERD1 S000413 843 CATGTG
851 CTCCGCAGCCCTCAGTTTTGCAGTGCAGCCCAACTTGTGCNTGATCCAGT
(+) INRNTPSADB S000395 861 YTCANTYY
(-) CACTFTPPCA1 S000449 872 YACT
(-) SITEIIATCYTC S000474 877 TGGGCY
901 CTTTTCCTTTCGTCCTTAGACATGN
(-) DOFCOREZM S000265 901 AAAG
(-) GT1CONSENSUS S000198 902 GRWAAW
(-) DOFCOREZM S000265 907 AAAG
Factor or Site Name Loc.(Str.) Signal Sequence SITE #
____________________________________________________________________________
E2FCONSENSUS 1 (+) WTTSSCSS S000476
DPBFCOREDCDC3 6 (-) ACACNNG S000292
S1FSORPL21 22 (+) ATGGTATT S000215
S1FBOXSORPS1L21 22 (+) ATGGTA S000223
GTGANTG10 43 (+) GTGA S000378
CACTFTPPCA1 51 (-) YACT S000449
GTGANTG10 52 (+) GTGA S000378
BP5OSWX 67 (+) CAACGTG S000436
T/GBOXATPIN2 68 (+) AACGTG S000458
ABRERATCAL 68 (+) MACGYGB S000507
ACGTATERD1 69 (-) ACGT S000415
RHERPATEXPA7 69 (-) KCACGW S000512
ABRELATERD1 69 (+) ACGTG S000414
ACGTATERD1 69 (+) ACGT S000415
GTGANTG10 86 (-) GTGA S000378
WBOXATNPR1 92 (+) TTGAC S000390
WBOXHVISO1 93 (+) TGACT S000442
WRKY71OS 93 (+) TGAC S000447
WBOXNTERF3 93 (+) TGACY S000457
CGCGBOXAT 100 (-) VCGCGB S000501
CGCGBOXAT 100 (+) VCGCGB S000501
CACTFTPPCA1 109 (+) YACT S000449
GTGANTG10 121 (-) GTGA S000378
DOFCOREZM 129 (-) AAAG S000265
GT1CONSENSUS 132 (-) GRWAAW S000198
GT1GMSCAM4 132 (-) GAAAAA S000453
POLLEN1LELAT52 134 (-) AGAAA S000245
DRE1COREZMRAB17 136 (-) ACCGAGA S000401
GTGANTG10 141 (+) GTGA S000378
MYB2CONSENSUSAT 152 (-) YAACKG S000409
MYBCOREATCYCB1 152 (-) AACGG S000502
MYBCORE 152 (+) CNGTTR S000176
IBOXCORE 155 (-) GATAA S000199
SREATMSD 155 (+) TTATCC S000470
GATABOX 156 (-) GATA S000039
MYBST1 156 (-) GGATA S000180
REBETALGLHCB21 156 (-) CGGATA S000363
CACTFTPPCA1 170 (-) YACT S000449
MYBCORE 172 (-) CNGTTR S000176
MYB2AT 172 (+) TAACTG S000177
MYB2CONSENSUSAT 172 (+) YAACKG S000409
EBOXBNNAPA 184 (-) CANNTG S000144
MYCCONSENSUSAT 184 (-) CANNTG S000407
MYCATERD1 184 (-) CATGTG S000413
EBOXBNNAPA 184 (+) CANNTG S000144
MYCATRD22 184 (+) CACATG S000174
MYCCONSENSUSAT 184 (+) CANNTG S000407
TELOBOXATEEF1AA1 194 (+) AAACCCTAA S000308
UP2ATMSD 194 (+) AAACCCTA S000472
TELOBOXATEEF1AA1 201 (+) AAACCCTAA S000308
UP2ATMSD 201 (+) AAACCCTA S000472
TELOBOXATEEF1AA1 208 (+) AAACCCTAA S000308
UP2ATMSD 208 (+) AAACCCTA S000472
TELOBOXATEEF1AA1 300 (+) AAACCCTAA S000308
UP2ATMSD 300 (+) AAACCCTA S000472
TELOBOXATEEF1AA1 307 (+) AAACCCTAA S000308
UP2ATMSD 307 (+) AAACCCTA S000472
TAAAGSTKST1 313 (+) TAAAG S000387
DOFCOREZM 314 (+) AAAG S000265
CACTFTPPCA1 337 (+) YACT S000449
GCCCORE 351 (-) GCCGCC S000430
ANAERO2CONSENSUS 366 (+) AGCAGC S000478
ARR1AT 375 (+) NGATT S000454
RAV1AAT 380 (+) CAACA S000314
DPBFCOREDCDC3 382 (+) ACACNNG S000292
BIHD1OS 391 (-) TGTCA S000498
WRKY71OS 391 (+) TGAC S000447
CACTFTPPCA1 422 (+) YACT S000449
TELOBOXATEEF1AA1 432 (-) AAACCCTAA S000308
UP2ATMSD 433 (-) AAACCCTA S000472
TELOBOXATEEF1AA1 439 (-) AAACCCTAA S000308
UP2ATMSD 440 (-) AAACCCTA S000472
TELOBOXATEEF1AA1 446 (-) AAACCCTAA S000308
UP2ATMSD 447 (-) AAACCCTA S000472
TELOBOXATEEF1AA1 467 (-) AAACCCTAA S000308
UP2ATMSD 468 (-) AAACCCTA S000472
SORLIP2AT 477 (+) GGGCC S000483
MYBCOREATCYCB1 480 (-) AACGG S000502
NODCON2GM 497 (+) CTCTT S000462
OSE2ROOTNODULE 497 (+) CTCTT S000468
REBETALGLHCB21 502 (+) CGGATA S000363
MYBST1 503 (+) GGATA S000180
GATABOX 504 (+) GATA S000039
ROOTMOTIFTAPOX1 505 (+) ATATT S000098
GT1CONSENSUS 514 (-) GRWAAW S000198
DOFCOREZM 521 (-) AAAG S000265
GT1CORE 529 (+) GGTTAA S000125
NODCON2GM 533 (-) CTCTT S000462
OSE2ROOTNODULE 533 (-) CTCTT S000468
SORLIP2AT 537 (+) GGGCC S000483
GT1CONSENSUS 543 (-) GRWAAW S000198
GT1GMSCAM4 543 (-) GAAAAA S000453
LTRE1HVBLT49 545 (-) CCGAAA S000250
ROOTMOTIFTAPOX1 551 (-) ATATT S000098
GATABOX 553 (-) GATA S000039
NODCON1GM 554 (-) AAAGAT S000461
OSE1ROOTNODULE 554 (-) AAAGAT S000467
DOFCOREZM 556 (-) AAAG S000265
SORLIP2AT 574 (+) GGGCC S000483
RHERPATEXPA7 580 (-) KCACGW S000512
GTGANTG10 582 (+) GTGA S000378
ACGTATERD1 589 (-) ACGT S000415
ACGTATERD1 589 (+) ACGT S000415
CAATBOX1 597 (+) CAAT S000028
GTGANTG10 606 (+) GTGA S000378
SEBFCONSSTPR10A 629 (+) YTGTCWC S000391
ARFAT 630 (+) TGTCTC S000270
SURECOREATSULTR11 631 (-) GAGAC S000499
TELOBOXATEEF1AA1 651 (-) AAACCCTAA S000308
UP2ATMSD 652 (-) AAACCCTA S000472
TELOBOXATEEF1AA1 658 (-) AAACCCTAA S000308
UP2ATMSD 659 (-) AAACCCTA S000472
TELOBOXATEEF1AA1 665 (-) AAACCCTAA S000308
UP2ATMSD 666 (-) AAACCCTA S000472
TELOBOXATEEF1AA1 672 (-) AAACCCTAA S000308
UP2ATMSD 673 (-) AAACCCTA S000472
TELOBOXATEEF1AA1 679 (-) AAACCCTAA S000308
UP2ATMSD 680 (-) AAACCCTA S000472
TELOBOXATEEF1AA1 686 (-) AAACCCTAA S000308
UP2ATMSD 687 (-) AAACCCTA S000472
TELOBOXATEEF1AA1 693 (-) AAACCCTAA S000308
UP2ATMSD 694 (-) AAACCCTA S000472
REALPHALGLHCB21 731 (-) AACCAA S000362
BIHD1OS 739 (-) TGTCA S000498
WRKY71OS 739 (+) TGAC S000447
MYBCORE 742 (-) CNGTTR S000176
MYB2CONSENSUSAT 742 (+) YAACKG S000409
MYBCOREATCYCB1 743 (+) AACGG S000502
CCAATBOX1 752 (+) CCAAT S000030
CAATBOX1 753 (+) CAAT S000028
GT1CONSENSUS 755 (-) GRWAAW S000198
GT1CORE 776 (-) GGTTAA S000125
DOFCOREZM 799 (-) AAAG S000265
POLLEN1LELAT52 800 (-) AGAAA S000245
SEF3MOTIFGM 813 (-) AACCCA S000115
SORLIP2AT 827 (+) GGGCC S000483
EBOXBNNAPA 831 (-) CANNTG S000144
MYCATRD22 831 (-) CACATG S000174
MYCCONSENSUSAT 831 (-) CANNTG S000407
EBOXBNNAPA 831 (+) CANNTG S000144
MYCCONSENSUSAT 831 (+) CANNTG S000407
MYCATERD1 831 (+) CATGTG S000413
GTGANTG10 838 (+) GTGA S000378
EBOXBNNAPA 843 (-) CANNTG S000144
MYCATRD22 843 (-) CACATG S000174
DPBFCOREDCDC3 843 (-) ACACNNG S000292
MYCCONSENSUSAT 843 (-) CANNTG S000407
EBOXBNNAPA 843 (+) CANNTG S000144
MYCCONSENSUSAT 843 (+) CANNTG S000407
MYCATERD1 843 (+) CATGTG S000413
INRNTPSADB 861 (+) YTCANTYY S000395
CACTFTPPCA1 872 (-) YACT S000449
SITEIIATCYTC 877 (-) TGGGCY S000474
DOFCOREZM 901 (-) AAAG S000265
GT1CONSENSUS 902 (-) GRWAAW S000198
DOFCOREZM 907 (-) AAAG S000265
//
>CAE7932356.1 carB [Symbiodinium necroappetens]
TCACTTCAGCTTATGAGGTGAATGGTGAAGTAGCTGGCGTTTTAGGCGTCATTGGCCCAACCCGCATGCACTACTCTGAT
GTGATCCCCGTCGTAGACGTCACCGCCCGCTTATTGAGCGACGGTCGAATCCGAGAGCAGGGGCCGGCTATGGCACAAGA
CGAGAACAATCACGACAATCCCGCTGATCAGGCGGACGATGTCACCCAGGACAGTGGCGAGGGCGCTGCTGAAACCGAAC
AACCAGGCGCGGCCGAAATTGCCGATCTGAAAGATCAGGTGCTACGCAGCCTTGCGGAGATGGAAAACGTCAAACGACGT
GCCGCTCGAGACATCGAAAATGCGCACAAATTTGCCGTCGAAAAATTACTCAGCGATCTGTTTCCTGTTGTCGACAGCCT
TGAAAAGGCGGTTGAGACGGCGGAGCAGACCCAGGGCGCCCAGCCCATAGCCGAAGGTGTAGCGCTGTCGCTCAAGCTGT
TTGTCGATACGCTTGCCAAATCCGGTGTTGAACAGATTGATCCGCTGGGTGAGCCCTTTGACCCTCAGATGCATGAGGCA
ATGACCATGGTGCCTAACCCTGCTGCAGAGCCCAATTCAGTGATGGACGTGATGCAGAAGGGCTATTTGCTCAACGGCCG
TCTGGTCAGGGCTGCAAAAGTCATTGTCGCCAAAGCGCCGATAatg
695 base pairs
(+) = Current Strand
(-) = Opposite Strand
1 TCACTTCAGCTTATGAGGTGAATGGTGAAGTAGCTGGCGTTTTAGGCGTC
(-) GTGANTG10 S000378 1 GTGA
(+) CACTFTPPCA1 S000449 2 YACT
(+) GTGANTG10 S000378 18 GTGA
(+) GTGANTG10 S000378 25 GTGA
(-) CACTFTPPCA1 S000449 29 YACT
(-) ASF1MOTIFCAMV S000024 47 TGACG
(-) WRKY71OS S000447 48 TGAC
51 ATTGGCCCAACCCGCATGCACTACTCTGATNGTGATCCCCGTCGTAGACG
(-) CAATBOX1 S000028 51 CAAT
(-) CCAATBOX1 S000030 51 CCAAT
(+) E2FCONSENSUS S000476 51 WTTSSCSS
(-) SITEIIATCYTC S000474 54 TGGGCY
(-) SORLIP2AT S000483 54 GGGCC
(+) MYBPZM S000179 57 CCWACC
(+) RYREPEATLEGUMINBOX S000100 65 CATGCAY
(+) RYREPEATBNNAPA S000264 65 CATGCA
(+) CACTFTPPCA1 S000449 69 YACT
(+) CACTFTPPCA1 S000449 72 YACT
(+) GTGANTG10 S000378 82 GTGA
(+) HEXAMERATH4 S000146 89 CCGTCG
(-) CGACGOSAMY3 S000205 90 CGACG
(-) ACGTCBOX S000131 97 GACGTC
(+) ACGTCBOX S000131 97 GACGTC
(-) TGACGTVMAMY S000377 98 TGACGT
(-) ACGTATERD1 S000415 98 ACGT
(+) HEXMOTIFTAH3H4 S000053 98 ACGTCA
(+) ACGTATERD1 S000415 98 ACGT
(-) ASF1MOTIFCAMV S000024 99 TGACG
(-) WRKY71OS S000447 100 TGAC
101 TCACCGCCCGCTTATTGAGCGACGGTCGAATCCGAGAGCAGGGGCCGGCT
(-) GTGANTG10 S000378 101 GTGA
(-) BS1EGCCR S000352 107 AGCGGG
(-) CAATBOX1 S000028 114 CAAT
(-) HEXAMERATH4 S000146 120 CCGTCG
(+) CGACGOSAMY3 S000205 120 CGACG
(-) ARR1AT S000454 129 NGATT
(+) SORLIP2AT S000483 142 GGGCC
151 ATGGCACAAGANCGAGAACAATCACGACAATCCCGCTGATCAGGCGGACG
(+) CAATBOX1 S000028 169 CAAT
(-) ARR1AT S000454 170 NGATT
(-) GTGANTG10 S000378 172 GTGA
(+) RHERPATEXPA7 S000512 172 KCACGW
(+) CAATBOX1 S000028 178 CAAT
(-) ARR1AT S000454 179 NGATT
(-) BS1EGCCR S000352 182 AGCGGG
201 ATGTCACCCAGGACAGTGGCGAGGGCGCTGCTGAAACCGAACNAACCAGG
(+) BIHD1OS S000498 202 TGTCA
(-) WRKY71OS S000447 203 TGAC
(-) GTGANTG10 S000378 204 GTGA
(-) CACTFTPPCA1 S000449 215 YACT
(-) SORLIP1AT S000482 216 GCCAC
(-) ANAERO2CONSENSUS S000478 227 AGCAGC
(-) CGCGBOXAT S000501 250 VCGCGB
(+) CGCGBOXAT S000501 250 VCGCGB
251 CGCGGCCGAAATTGCCGATCTGAAAGATCAGGTGCTACGCAGCCTTGCGG
(+) LTRE1HVBLT49 S000250 256 CCGAAA
(-) CAATBOX1 S000028 261 CAAT
(+) DOFCOREZM S000265 273 AAAG
(+) NODCON1GM S000461 273 AAAGAT
(+) OSE1ROOTNODULE S000467 273 AAAGAT
(-) EBOXBNNAPA S000144 279 CANNTG
(-) RAV1BAT S000315 279 CACCTG
(-) MYCCONSENSUSAT S000407 279 CANNTG
(+) EBOXBNNAPA S000144 279 CANNTG
(+) MYCCONSENSUSAT S000407 279 CANNTG
301 AGATGGAAAACGTCAAACGACGTNGCCGCTCGAGACATCGAAAATGCGCA
(+) GT1CONSENSUS S000198 305 GRWAAW
(-) TGACGTVMAMY S000377 310 TGACGT
(-) ACGTATERD1 S000415 310 ACGT
(+) HEXMOTIFTAH3H4 S000053 310 ACGTCA
(+) ACGTATERD1 S000415 310 ACGT
(-) ASF1MOTIFCAMV S000024 311 TGACG
(-) WBOXATNPR1 S000390 312 TTGAC
(-) WRKY71OS S000447 312 TGAC
(+) CGACGOSAMY3 S000205 318 CGACG
(-) ACGTATERD1 S000415 320 ACGT
(+) ABREOSRAB21 S000012 320 ACGTSSSC
(+) ACGTATERD1 S000415 320 ACGT
(-) ARFAT S000270 332 TGTCTC
(+) SURECOREATSULTR11 S000499 332 GAGAC
(+) GT1CONSENSUS S000198 340 GRWAAW
351 CAAATTTGCCGTCGAAAAATTACTCAGCGATCTGTTTCCTGTTGTCGACA
(+) HEXAMERATH4 S000146 359 CCGTCG
(-) CGACGOSAMY3 S000205 360 CGACG
(+) GT1CONSENSUS S000198 364 GRWAAW
(+) GT1GMSCAM4 S000453 364 GAAAAA
(+) CACTFTPPCA1 S000449 371 YACT
(+) MYBCORE S000176 389 CNGTTR
(-) RAV1AAT S000314 390 CAACA
(-) CRTDREHVCBF2 S000411 394 GTCGAC
(-) CBFHV S000497 394 RYCGAC
(+) CRTDREHVCBF2 S000411 394 GTCGAC
(+) CBFHV S000497 394 RYCGAC
401 GCCTNTGAAAAGGCGGTTGAGACGGCGGAGCAGACCCAGGGCGCCCAGCC
(+) -300ELEMENT S000122 406 TGHAAARK
(-) PYRIMIDINEBOXOSRAMY1A S000259 408 CCTTTT
(+) DOFCOREZM S000265 409 AAAG
(+) MYBCORE S000176 414 CNGTTR
(+) SURECOREATSULTR11 S000499 419 GAGAC
(-) SITEIIATCYTC S000474 447 TGGGCY
451 CATAGCCGAAGGTGTAGCGCTGTCGCTCAAGCTGTNTTGTCGATACGCTT
(-) PRECONSCRHSP70A S000506 453 SCGAYNRNNNNNNNNNNNNNNNHD
(-) CBFHV S000497 489 RYCGAC
(-) CIACADIANLELHC S000252 492 CAANNNNATC
(+) GATABOX S000039 492 GATA
501 GCCAAATCCGGTGTTGAACAGATTGATCCGCTGGGTGAGCCCTTTGACCC
(-) ARR1AT S000454 505 NGATT
(-) DPBFCOREDCDC3 S000292 508 ACACNNG
(-) RAV1AAT S000314 512 CAACA
(+) ARR1AT S000454 520 NGATT
(-) CAATBOX1 S000028 522 CAAT
(+) GTGANTG10 S000378 535 GTGA
(-) DOFCOREZM S000265 542 AAAG
(+) WBBOXPCWRKY1 S000310 543 TTTGACY
(+) ELRECOREPCRP1 S000142 544 TTGACC
(+) WBOXATNPR1 S000390 544 TTGAC
(+) WRKY71OS S000447 545 TGAC
(+) WBOXNTERF3 S000457 545 TGACY
551 TCAGATGCATGAGGCANATGACCATGGTGCCTAACCCTGCTGCAGAGCCC
(-) EBOXBNNAPA S000144 552 CANNTG
(-) MYCCONSENSUSAT S000407 552 CANNTG
(+) EBOXBNNAPA S000144 552 CANNTG
(+) MYCCONSENSUSAT S000407 552 CANNTG
(-) RYREPEATLEGUMINBOX S000100 555 CATGCAY
(-) RYREPEATGMGY2 S000105 555 CATGCAT
(-) RYREPEATBNNAPA S000264 556 CATGCA
(+) WRKY71OS S000447 569 TGAC
(+) WBOXNTERF3 S000457 569 TGACY
(-) SITEIIATCYTC S000474 596 TGGGCY
(+) CCAATBOX1 S000030 599 CCAAT
(+) CAATBOX1 S000028 600 CAAT
601 AATTCAGTGATGGACGTGATGCAGAAGGGCTATTTGCTCAACGGCCGNTC
(-) CACTFTPPCA1 S000449 606 YACT
(+) GTGANTG10 S000378 607 GTGA
(-) ACGTATERD1 S000415 614 ACGT
(-) RHERPATEXPA7 S000512 614 KCACGW
(+) ABRELATERD1 S000414 614 ACGTG
(+) ACGTATERD1 S000415 614 ACGT
(+) GTGANTG10 S000378 616 GTGA
(-) MYBCORE S000176 639 CNGTTR
(+) MYB2CONSENSUSAT S000409 639 YAACKG
(+) MYBCOREATCYCB1 S000502 640 AACGG
651 TGGTCAGGGCTGCAAAAGTCATTGTCGCCAAAGCGCCGATAATGN
(-) WBOXNTERF3 S000457 652 TGACY
(-) WBOXNTCHN48 S000508 652 CTGACY
(-) WRKY71OS S000447 653 TGAC
(-) PRECONSCRHSP70A S000506 655 SCGAYNRNNNNNNNNNNNNNNNHD
(+) -300ELEMENT S000122 661 TGHAAARK
(+) DOFCOREZM S000265 665 AAAG
(-) WBOXHVISO1 S000442 667 TGACT
(-) WBOXNTERF3 S000457 667 TGACY
(-) WRKY71OS S000447 668 TGAC
(-) CAATBOX1 S000028 671 CAAT
(+) DOFCOREZM S000265 680 AAAG
(+) GATABOX S000039 688 GATA
(+) GT1CONSENSUS S000198 688 GRWAAW
(+) IBOXCORE S000199 688 GATAA
Factor or Site Name Loc.(Str.) Signal Sequence SITE #
____________________________________________________________________________
GTGANTG10 1 (-) GTGA S000378
CACTFTPPCA1 2 (+) YACT S000449
GTGANTG10 18 (+) GTGA S000378
GTGANTG10 25 (+) GTGA S000378
CACTFTPPCA1 29 (-) YACT S000449
ASF1MOTIFCAMV 47 (-) TGACG S000024
WRKY71OS 48 (-) TGAC S000447
CAATBOX1 51 (-) CAAT S000028
CCAATBOX1 51 (-) CCAAT S000030
E2FCONSENSUS 51 (+) WTTSSCSS S000476
SITEIIATCYTC 54 (-) TGGGCY S000474
SORLIP2AT 54 (-) GGGCC S000483
MYBPZM 57 (+) CCWACC S000179
RYREPEATLEGUMINBOX 65 (+) CATGCAY S000100
RYREPEATBNNAPA 65 (+) CATGCA S000264
CACTFTPPCA1 69 (+) YACT S000449
CACTFTPPCA1 72 (+) YACT S000449
GTGANTG10 82 (+) GTGA S000378
HEXAMERATH4 89 (+) CCGTCG S000146
CGACGOSAMY3 90 (-) CGACG S000205
ACGTCBOX 97 (-) GACGTC S000131
ACGTCBOX 97 (+) GACGTC S000131
TGACGTVMAMY 98 (-) TGACGT S000377
ACGTATERD1 98 (-) ACGT S000415
HEXMOTIFTAH3H4 98 (+) ACGTCA S000053
ACGTATERD1 98 (+) ACGT S000415
ASF1MOTIFCAMV 99 (-) TGACG S000024
WRKY71OS 100 (-) TGAC S000447
GTGANTG10 101 (-) GTGA S000378
BS1EGCCR 107 (-) AGCGGG S000352
CAATBOX1 114 (-) CAAT S000028
HEXAMERATH4 120 (-) CCGTCG S000146
CGACGOSAMY3 120 (+) CGACG S000205
ARR1AT 129 (-) NGATT S000454
SORLIP2AT 142 (+) GGGCC S000483
CAATBOX1 169 (+) CAAT S000028
ARR1AT 170 (-) NGATT S000454
GTGANTG10 172 (-) GTGA S000378
RHERPATEXPA7 172 (+) KCACGW S000512
CAATBOX1 178 (+) CAAT S000028
ARR1AT 179 (-) NGATT S000454
BS1EGCCR 182 (-) AGCGGG S000352
BIHD1OS 202 (+) TGTCA S000498
WRKY71OS 203 (-) TGAC S000447
GTGANTG10 204 (-) GTGA S000378
CACTFTPPCA1 215 (-) YACT S000449
SORLIP1AT 216 (-) GCCAC S000482
ANAERO2CONSENSUS 227 (-) AGCAGC S000478
CGCGBOXAT 250 (-) VCGCGB S000501
CGCGBOXAT 250 (+) VCGCGB S000501
LTRE1HVBLT49 256 (+) CCGAAA S000250
CAATBOX1 261 (-) CAAT S000028
DOFCOREZM 273 (+) AAAG S000265
NODCON1GM 273 (+) AAAGAT S000461
OSE1ROOTNODULE 273 (+) AAAGAT S000467
EBOXBNNAPA 279 (-) CANNTG S000144
RAV1BAT 279 (-) CACCTG S000315
MYCCONSENSUSAT 279 (-) CANNTG S000407
EBOXBNNAPA 279 (+) CANNTG S000144
MYCCONSENSUSAT 279 (+) CANNTG S000407
GT1CONSENSUS 305 (+) GRWAAW S000198
TGACGTVMAMY 310 (-) TGACGT S000377
ACGTATERD1 310 (-) ACGT S000415
HEXMOTIFTAH3H4 310 (+) ACGTCA S000053
ACGTATERD1 310 (+) ACGT S000415
ASF1MOTIFCAMV 311 (-) TGACG S000024
WBOXATNPR1 312 (-) TTGAC S000390
WRKY71OS 312 (-) TGAC S000447
CGACGOSAMY3 318 (+) CGACG S000205
ACGTATERD1 320 (-) ACGT S000415
ABREOSRAB21 320 (+) ACGTSSSC S000012
ACGTATERD1 320 (+) ACGT S000415
ARFAT 332 (-) TGTCTC S000270
SURECOREATSULTR11 332 (+) GAGAC S000499
GT1CONSENSUS 340 (+) GRWAAW S000198
HEXAMERATH4 359 (+) CCGTCG S000146
CGACGOSAMY3 360 (-) CGACG S000205
GT1CONSENSUS 364 (+) GRWAAW S000198
GT1GMSCAM4 364 (+) GAAAAA S000453
CACTFTPPCA1 371 (+) YACT S000449
MYBCORE 389 (+) CNGTTR S000176
RAV1AAT 390 (-) CAACA S000314
CRTDREHVCBF2 394 (-) GTCGAC S000411
CBFHV 394 (-) RYCGAC S000497
CRTDREHVCBF2 394 (+) GTCGAC S000411
CBFHV 394 (+) RYCGAC S000497
-300ELEMENT 406 (+) TGHAAARK S000122
PYRIMIDINEBOXOSRAMY1A 408 (-) CCTTTT S000259
DOFCOREZM 409 (+) AAAG S000265
MYBCORE 414 (+) CNGTTR S000176
SURECOREATSULTR11 419 (+) GAGAC S000499
SITEIIATCYTC 447 (-) TGGGCY S000474
PRECONSCRHSP70A 453 (-) SCGAYNRNNNNNNNNNNNNNNNHD S000506
CBFHV 489 (-) RYCGAC S000497
CIACADIANLELHC 492 (-) CAANNNNATC S000252
GATABOX 492 (+) GATA S000039
ARR1AT 505 (-) NGATT S000454
DPBFCOREDCDC3 508 (-) ACACNNG S000292
RAV1AAT 512 (-) CAACA S000314
ARR1AT 520 (+) NGATT S000454
CAATBOX1 522 (-) CAAT S000028
GTGANTG10 535 (+) GTGA S000378
DOFCOREZM 542 (-) AAAG S000265
WBBOXPCWRKY1 543 (+) TTTGACY S000310
ELRECOREPCRP1 544 (+) TTGACC S000142
WBOXATNPR1 544 (+) TTGAC S000390
WRKY71OS 545 (+) TGAC S000447
WBOXNTERF3 545 (+) TGACY S000457
EBOXBNNAPA 552 (-) CANNTG S000144
MYCCONSENSUSAT 552 (-) CANNTG S000407
EBOXBNNAPA 552 (+) CANNTG S000144
MYCCONSENSUSAT 552 (+) CANNTG S000407
RYREPEATLEGUMINBOX 555 (-) CATGCAY S000100
RYREPEATGMGY2 555 (-) CATGCAT S000105
RYREPEATBNNAPA 556 (-) CATGCA S000264
WRKY71OS 569 (+) TGAC S000447
WBOXNTERF3 569 (+) TGACY S000457
SITEIIATCYTC 596 (-) TGGGCY S000474
CCAATBOX1 599 (+) CCAAT S000030
CAATBOX1 600 (+) CAAT S000028
CACTFTPPCA1 606 (-) YACT S000449
GTGANTG10 607 (+) GTGA S000378
ACGTATERD1 614 (-) ACGT S000415
RHERPATEXPA7 614 (-) KCACGW S000512
ABRELATERD1 614 (+) ACGTG S000414
ACGTATERD1 614 (+) ACGT S000415
GTGANTG10 616 (+) GTGA S000378
MYBCORE 639 (-) CNGTTR S000176
MYB2CONSENSUSAT 639 (+) YAACKG S000409
MYBCOREATCYCB1 640 (+) AACGG S000502
WBOXNTERF3 652 (-) TGACY S000457
WBOXNTCHN48 652 (-) CTGACY S000508
WRKY71OS 653 (-) TGAC S000447
PRECONSCRHSP70A 655 (-) SCGAYNRNNNNNNNNNNNNNNNHD S000506
-300ELEMENT 661 (+) TGHAAARK S000122
DOFCOREZM 665 (+) AAAG S000265
WBOXHVISO1 667 (-) TGACT S000442
WBOXNTERF3 667 (-) TGACY S000457
WRKY71OS 668 (-) TGAC S000447
CAATBOX1 671 (-) CAAT S000028
DOFCOREZM 680 (+) AAAG S000265
GATABOX 688 (+) GATA S000039
GT1CONSENSUS 688 (+) GRWAAW S000198
IBOXCORE 688 (+) GATAA S000199
//
>Symbiodinium kawagutii strain CCMP2468
TCCGTAGCCATTTTGGCTCAAGCTGATCAGTGACTTAGCAATCTCATCCCGTTTTCCAAGTGAAACTCAATTCAACATG
80 base pairs
(+) = Current Strand
(-) = Opposite Strand
1 TCCGTAGCCATTTTGGCTCAAGCTGATCAGTGACTTAGCAATCTCATCCC
(+) CIACADIANLELHC S000252 19 CAANNNNATC
(-) CACTFTPPCA1 S000449 29 YACT
(+) ARE1 S000022 29 RGTGACNNNGC
(+) GTGANTG10 S000378 30 GTGA
(+) WBOXHVISO1 S000442 31 TGACT
(+) WRKY71OS S000447 31 TGAC
(+) WBOXNTERF3 S000457 31 TGACY
(+) CAATBOX1 S000028 39 CAAT
(+) CIACADIANLELHC S000252 39 CAANNNNATC
(-) ARR1AT S000454 40 NGATT
[truncated: 38 more rows]
